# Supplementary material for: Plasmid-encoded toxin defence mediates mutualistic microbial interactions
Source: Nat Microbiol. 2023 Dec 27;9(1):108–19. doi: 10.1038/s41564-023-01521-9 (PMC10769881; doi:10.1038/s41564-023-01521-9)
Supplement: Supplementary file 2 — Supplementary Table 1. Nucleotide sequence of E. faecalis MM1 plasmid and plasmid identified in the human gut-associated plasmidome. Table 2. Metabolomic raw data. Table 3. Analysis of human gut plasmidomes from 311 faecal samples of healthy individuals revealed that 17% of the samples contained a plasmid with a putative 1,3-PD gene. The putative 1,3-PD plasmid-borne gene co-occurs with L. reuteri (Fisher exact test, P < 1 × 10−5). Table 4. Primers used in the study. Table 5. Basal defined medium preparation. [file 41564_2023_1521_MOESM2_ESM.xlsx]

## Sheet: Table 1
Supplementary Table 1: Nucleotide sequence of E .faecalis MM1 plasmid and plasmid identified in the human gut associated plasmidome.
E. faecalis MM1 plasmid	AGGGCGTATTTAGAATTGCAAACACGAGCCCGTACCATTCAGGCACAGACAGTCAATCGTGCCAGAATTCTTCTTCTTAAAGCCGATGGTGTCAGTATTAATGCTATTGCTGACAAAGTCGGTATGAACCGAAAAAGTGTCATGTACTGCATAAATAAGTATCTCGAAGGAGGCGTTGATAATGCATTGTTCGATGCTCCCGGGCGAGGTCGTAATGCAGAGATTACGGATGACGAAAAAGCATGGATCATTAATATTGCCTGTCAAAAGCCTGTTGATCTTGGATATGCTGCAGAAACCTGGACAAGGGCTTTGTTAACCAAACATATCAATAAAGTTGCAGAGTCCGCCGGATACACCAGACTGTCTACCATAAGCCAGTCAAAAGTTCGGACAATC…
ERR260237_RHODE_12 (human gut associated plasmid)	CCTCAAAACGCAAAAAAAGCTCGTAAATACGAGCTTTTCGAGGTGTGCATCTATTTTATTGCACAAGTATGGTGCGGATGACGGGACTTGAACCCACATGACCTTGCGATCACTAGCACCTGAAGCTAGCGCGTCTGCCAATTCCGCCACATCCGCATATAAAAATTTGAAACTTTTACTCGGCTCAAATCCAAAACCGAGGTGGGTGCTTATCACACTAATCCACATTTATGATGAACCAGAAAGCAGCCAAGCAAATAAATTCACTGTCGTTACGCTGCCTGAAGCTAGCGCGTCTGCCAATTCCGCCACATCCGCATATTTAACGTTGCTCAATGCAACGTACTTATTATATCATATTACACGTACTTTGTCAATACTTTTTCGCAGTTTTTTCGA…
The sequences of the 1,3 PD genes are highlighted in bold case.

## Sheet: Table 2
Supplementary Table 2: Metabolomic raw data
row ID	row m/z	row retention time	BM-glu-blank1	BM-glu-blank2	BM-glu-iso1	BM-glu-iso2	BM-glu-iso3	BM-glu-Lr1	BM-glu-Lr2	BM-glu-Lr3	BM-glu-spentiso-blank1	BM-glu-spentiso-blank2	BM-glu-spentiso-Lr1	BM-glu-spentiso-Lr2	BM-glu-spentiso-Lr3	BM-glu-spentLr-blank1	BM-glu-spentLr-blank2	BM-glu-spentLr-iso1	BM-glu-spentLr-iso2	BM-glu-spentLr-iso3	iso_spent1	iso_spent2	iso_spent3	Lr_spent1	Lr_spent2	Lr_spent3	QC1	QC1-Top5	QC2	QC2-Top5	QC3	QC3-Top5	QC4
1	188.071	2.60349	6.55221e+09	6.20192e+09	5.71395e+09	6.11232e+09	5.58896e+09	5.9281e+09	5.75894e+09	5.72204e+09	6.5905e+09	6.26822e+09	6.09259e+09	5.90534e+09	5.2137e+09	5.64189e+09	5.76505e+09	5.75651e+09	5.5692e+09	5.70253e+09	4.01496e+09	5.06212e+09	4.95675e+09	5.81169e+09	5.98028e+09	6.4305e+09	4.54401e+09	4.28386e+09	4.03486e+09	4.14758e+09	4.39236e+09	4.24963e+09	4.38e+09
2	116.071	0.682908	2.56679e+09	2.56731e+09	2.46793e+09	2.51747e+09	2.5682e+09	2.12477e+09	2.06384e+09	2.00504e+09	2.19233e+09	2.04515e+09	2.1429e+09	2.12631e+09	1.98833e+09	2.56222e+09	2.56647e+09	2.33808e+09	2.2346e+09	2.53444e+09	1.78822e+09	1.97472e+09	1.76753e+09	2.19553e+09	2.11938e+09	2.02125e+09	1.77558e+09	2.12423e+09	1.79011e+09	1.87875e+09	1.92711e+09	2.2503e+09	1.74292e+09
3	205.098	2.6028	4.96362e+09	4.77946e+09	4.35968e+09	4.70862e+09	4.33079e+09	4.57256e+09	4.41692e+09	4.23541e+09	5.05853e+09	4.76781e+09	4.68839e+09	4.40814e+09	4.00169e+09	4.37913e+09	4.45759e+09	4.44005e+09	4.25964e+09	4.4001e+09	3.04267e+09	3.90739e+09	3.80943e+09	4.49297e+09	4.57953e+09	4.9703e+09	3.48264e+09	3.07597e+09	3.09215e+09	3.1523e+09	3.3424e+09	3.27731e+09	3.31292e+09
4	166.087	2.05924	7.24133e+09	7.46698e+09	6.21847e+09	7.47253e+09	3.06617e+08	6.25505e+09	5.47571e+09	5.84345e+09	6.82289e+09	6.88027e+09	6.80909e+09	6.61312e+09	4.9718e+09	5.69217e+09	6.06215e+09	6.34642e+09	6.11426e+09	6.92371e+09	4.13448e+09	6.23715e+09	5.46059e+09	6.89635e+09	6.76108e+09	7.42224e+09	4.73676e+09	3.35517e+09	4.18273e+09	5.25811e+09	5.15624e+09	5.60353e+09	2.61384e+08
5	118.087	0.701913	2.41383e+09	2.62316e+09	2.37925e+09	2.28975e+09	2.41951e+09	2.18709e+09	2.10943e+09	2.18606e+09	2.24521e+09	2.09702e+09	2.34376e+09	2.28669e+09	2.17681e+09	2.34111e+09	2.383e+09	2.28601e+09	2.2926e+09	2.36871e+09	1.52052e+09	1.83879e+09	1.70647e+09	2.17815e+09	2.07944e+09	2.61673e+09	1.86115e+09	1.62857e+09	1.74992e+09	1.77686e+09	1.73854e+09	2.05556e+09	1.59017e+09
6	132.103	1.38863	4.73043e+08	5.98216e+09	4.81159e+09	2.81003e+09	4.08865e+08	5.01633e+09	4.88638e+08	4.26658e+09	3.30228e+08	6.23558e+08	1.14319e+09	1.49279e+09	3.51505e+08	3.24511e+08	6.78828e+08	2.17676e+08	1.0651e+09	5.8998e+08	1.31164e+09	4.3161e+09	4.68201e+09	1.38475e+09	2.19858e+09	5.40311e+08	1.44885e+09	5.29786e+09	3.70743e+09	4.47119e+09	6.49455e+08	5.01865e+09	2.15233e+07
7	156.077	0.635112	1.61259e+09	1.65121e+09	1.56576e+09	1.58966e+09	1.6641e+09	1.67565e+09	1.49163e+09	1.64527e+09	1.50626e+09	1.61463e+09	1.52653e+09	1.43793e+09	1.31301e+09	1.57996e+09	1.64509e+09	1.59834e+09	1.59576e+09	1.61754e+09	1.43099e+09	1.64284e+09	1.54131e+09	1.63789e+09	1.63871e+09	1.89006e+09	1.21673e+09	1.28676e+09	1.26132e+09	1.41268e+09	1.35955e+09	1.34721e+09	1.35157e+09
8	150.059	0.805652	1.85818e+09	1.86918e+09	1.49072e+09	1.71698e+09	1.63541e+09	1.46291e+09	1.49786e+09	1.16023e+09	1.44319e+09	1.56449e+09	1.5928e+09	1.46071e+09	1.05336e+09	1.64191e+09	1.60364e+09	1.56797e+09	1.50925e+09	1.38118e+09	1.17801e+09	1.38882e+09	1.30114e+09	1.58194e+09	1.5503e+09	1.84328e+09	1.16902e+09	1.11933e+09	1.1003e+09	1.1838e+09	1.05886e+09	1.2056e+09	1.01881e+09
9	175.12	0.643944	2.07522e+09	1.91568e+09	1.37326e+09	1.4395e+09	1.46827e+09	1.30992e+07	1.02034e+07	1.57693e+07	1.63598e+09	1.64139e+09	94800.4	258049	295766	9.41335e+08	9.6373e+08	7.45525e+06	9.04497e+06	9.11099e+06	1.00109e+09	1.2524e+09	1.10651e+09	1.67652e+06	1.42148e+06	1.03583e+06	5.23213e+08	4.97029e+08	4.73058e+08	4.59888e+08	4.80998e+08	5.28154e+08	5.04307e+08
10	72.0818	0.701776	7.71096e+08	8.16703e+08	7.31423e+08	7.58353e+08	6.8856e+08	6.32415e+08	6.33362e+08	6.23239e+08	6.48487e+08	6.4863e+08	6.72806e+08	6.17964e+08	5.95198e+08	7.09058e+08	7.17449e+08	7.0029e+08	6.70874e+08	7.10227e+08	5.11811e+08	5.68063e+08	5.24294e+08	6.42359e+08	6.22247e+08	8.23619e+08	5.34575e+08	5.76957e+08	5.25766e+08	5.45019e+08	5.29332e+08	6.24984e+08	4.88347e+08
11	139.988	12.3855	8.09538e+08	9.01681e+08	8.34747e+08	8.77909e+08	9.01422e+08	8.3928e+08	8.36219e+08	9.10691e+08	8.32475e+08	9.07479e+08	8.54137e+08	9.48855e+08	8.19974e+08	8.91085e+08	8.90075e+08	9.09492e+08	8.8981e+08	9.05088e+08	8.47692e+08	8.67069e+08	9.27545e+08	8.92532e+08	9.09354e+08	9.71177e+08	8.31419e+08	8.98898e+08	8.51551e+08	9.55305e+08	8.74026e+08	9.02269e+08	8.46512e+08
12	154.991	12.6218	9.40279e+08	1.08464e+09	8.82125e+08	1.07417e+09	1.10482e+09	9.75807e+08	8.65889e+08	1.03235e+09	9.45084e+08	1.10052e+09	1.12008e+09	1.09479e+09	9.4724e+08	1.11215e+09	1.00307e+09	1.05335e+09	1.12418e+09	1.08122e+09	9.02957e+08	1.08586e+09	1.06031e+09	1.13853e+09	1.10679e+09	1.1015e+09	9.41031e+08	1.30854e+08	9.19681e+08	8.86808e+08	1.0429e+09	8.83586e+08	9.52396e+08
13	86.0973	1.39202	1.25324e+08	1.59275e+09	1.39153e+09	8.3672e+07	1.05086e+08	1.4319e+09	2.70199e+08	1.10627e+09	1.34588e+09	7.99048e+07	3.02313e+08	2.06216e+08	8.31273e+07	8.14412e+07	1.23148e+08	7.24694e+07	1.25329e+09	1.43565e+08	3.50613e+08	1.09435e+09	1.07031e+09	1.39336e+09	1.34205e+09	2.32584e+08	1.09063e+09	6.81019e+08	7.91207e+08	1.16954e+09	1.3583e+08	1.26492e+09	6.00543e+07
14	182.082	0.889282	7.95396e+08	7.12672e+08	7.09298e+08	6.51793e+08	1.08703e+09	5.81671e+08	6.08875e+08	5.5309e+08	6.57118e+08	6.28567e+08	5.45913e+08	4.05933e+08	2.33952e+08	5.97007e+08	7.21209e+08	5.73154e+08	6.3756e+08	7.11267e+08	3.89991e+08	4.97335e+08	4.43113e+08	6.73201e+08	6.81439e+08	7.23519e+08	3.79825e+08	4.00406e+08	3.5778e+08	3.67854e+08	3.32397e+08	3.91071e+08	6.28878e+08
15	147.113	0.566056	1.81135e+08	2.8628e+08	2.93697e+08	2.78045e+08	2.87645e+08	1.56979e+08	1.69025e+08	1.88213e+08	1.74678e+08	1.56465e+08	1.56892e+08	1.63054e+08	1.55626e+08	2.84819e+08	2.82569e+08	2.68623e+08	2.66677e+08	2.95388e+08	1.86473e+08	1.38714e+08	2.08927e+08	2.78475e+08	1.73406e+08	2.91212e+08	2.0949e+08	2.19962e+08	2.17867e+08	2.27653e+08	2.15122e+08	2.30639e+08	1.3125e+08
16	178.059	0.620689	3.39536e+08	2.93704e+08	2.74924e+08	2.70559e+08	2.79819e+08	3.23783e+08	3.27641e+08	3.25837e+08	3.16982e+08	3.10196e+08	3.22516e+08	3.07328e+08	2.61668e+08	2.65109e+08	2.74809e+08	2.60487e+08	2.6283e+08	2.78969e+08	2.45266e+08	2.87097e+08	2.74954e+08	3.05829e+08	3.27875e+08	3.66275e+08	2.23802e+08	2.36093e+08	2.16999e+08	2.12357e+08	2.30935e+08	2.77486e+08	2.37342e+08
17	70.0661	0.682634	2.19668e+08	2.34419e+08	2.06867e+08	2.20314e+08	2.25156e+08	1.66042e+08	1.96981e+08	1.72876e+08	1.68877e+08	1.75261e+08	1.88727e+08	1.72172e+08	1.65862e+08	2.04262e+08	2.22297e+08	2.07958e+08	2.12776e+08	2.23974e+08	1.69471e+08	1.77816e+08	1.54722e+08	1.85334e+08	1.85851e+08	2.39552e+08	1.53491e+08	1.8884e+08	1.56737e+08	1.68273e+08	1.55561e+08	2.06636e+08	1.54438e+08
18	156.991	12.3876	4.06785e+08	4.68063e+08	4.30492e+08	4.75214e+08	4.65927e+08	4.63042e+08	4.64864e+08	4.73227e+08	4.49176e+08	4.74658e+08	4.57403e+08	4.81164e+08	4.61652e+08	4.84854e+08	4.70189e+08	4.7139e+08	4.65e+08	4.73409e+08	4.44781e+08	4.623e+08	4.8936e+08	4.70163e+08	5.30021e+08	4.93702e+08	4.46514e+08	4.6368e+08	4.38e+08	5.04145e+08	4.91528e+08	4.71893e+08	4.37052e+08
19	86.0973	1.04191	6.82241e+08	3.96771e+08	3.57672e+08	3.40297e+08	1.94586e+09	6.15663e+08	5.44171e+08	1.14479e+06	2.96864e+08	6.78673e+08	3.10618e+08	3.21529e+08	1.18135e+09	1.5719e+09	3.47579e+08	2.58735e+08	4.89528e+08	2.94602e+08	3.36458e+08	2.97835e+08	4.69999e+08	5.824e+08	6.45323e+08	3.81754e+08	2.46647e+08	2.27355e+08	3.64261e+08	4.0919e+08	2.35477e+08	2.68921e+08	1.4432e+09
20	64.0168	12.027	4.40598e+08	4.42625e+08	3.63966e+08	4.45992e+08	4.88953e+08	4.12955e+08	3.88216e+08	4.15236e+08	4.12181e+08	4.16672e+08	4.1238e+08	4.33523e+08	4.18985e+08	4.57185e+08	4.43879e+08	4.62775e+08	4.49957e+08	4.36493e+08	3.74578e+08	4.51351e+08	4.51742e+08	3.79429e+08	4.40792e+08	4.56458e+08	3.749e+08	4.80543e+08	4.62239e+08	5.0162e+08	4.32164e+08	4.93202e+08	3.98892e+08
21	133.032	0.806061	4.69623e+08	4.79769e+08	3.94506e+08	4.336e+08	4.15425e+08	3.83307e+08	3.80569e+08	3.83065e+08	3.56035e+08	3.97731e+08	4.10625e+08	3.77136e+08	2.8384e+08	4.11442e+08	4.06692e+08	3.93171e+08	3.81852e+08	4.22958e+08	2.97394e+08	3.5603e+08	3.48526e+08	3.97292e+08	3.87483e+08	4.65936e+08	3.18152e+08	3.02793e+08	2.77034e+08	2.99777e+08	2.70806e+08	3.20328e+08	2.58659e+08
22	181.015	12.3834	3.69858e+08	4.242e+08	3.79731e+08	4.17782e+08	4.19914e+08	3.93322e+08	3.90877e+08	4.1768e+08	3.87638e+08	4.28856e+08	4.06447e+08	4.66344e+08	4.09645e+08	4.2352e+08	4.18988e+08	4.38108e+08	4.09027e+08	4.23413e+08	4.02364e+08	4.07316e+08	4.63573e+08	4.20422e+08	4.32093e+08	4.37203e+08	3.85822e+08	4.05286e+08	3.96272e+08	4.48021e+08	4.14752e+08	4.21786e+08	3.95085e+08
23	350.118	2.91387	1.73408e+08	1.54427e+08	1.96273e+08	1.90496e+08	2.11558e+08	1.9463e+08	1.98564e+08	2.1087e+08	2.19539e+08	1.96733e+08	1.67257e+08	1.84046e+08	2.07418e+08	1.75297e+08	2.01821e+08	2.04866e+08	2.12361e+08	2.13827e+08	2.5914e+08	1.89005e+08	2.13499e+08	1.83589e+08	2.04332e+08	1.85069e+08	2.12417e+08	2.03796e+08	2.54626e+08	2.53461e+08	2.05488e+08	2.24159e+08	2.10375e+08
24	166.087	1.80373	3.82216e+08	2.42135e+08	3.28468e+08	6.91781e+07	6.4401e+09	3.09525e+08	2.47945e+08	2.99997e+08	3.22572e+08	3.07184e+08	2.22323e+08	8.94755e+07	2.48948e+08	3.12974e+08	2.70436e+08	3.10034e+08	3.4108e+08	2.94017e+08	1.6261e+08	2.04005e+08	2.34805e+08	6.26864e+07	3.21878e+08	2.23931e+08	2.1725e+08	1.10595e+08	1.47222e+08	2.40237e+08	7.99586e+07	2.64493e+08	4.28107e+09
25	415.213	6.12977	2.6875e+08	4.56753e+08	2.90763e+08	2.36507e+08	2.93905e+08	2.52943e+08	3.13544e+08	3.19765e+08	3.47149e+08	2.61687e+08	3.75643e+08	2.27088e+08	4.01497e+08	3.00326e+08	2.75962e+08	4.06633e+08	2.74629e+08	2.53583e+08	6.13905e+08	2.27071e+08	2.34583e+08	2.93905e+08	3.24824e+08	2.30667e+08	5.4404e+08	2.81821e+08	3.35673e+08	3.74218e+08	2.46962e+08	3.06696e+08	3.53469e+08
26	121.066	1.50827	4.76417e+06	5.40339e+06	3.00009e+07	3.39165e+07	344219	3.83377e+06	3.26467e+06	60187.2	2.3517e+08	2.97842e+08	6.43387e+08	1.10335e+09	5.54101e+07	54619.3	4.27741e+06	2.59394e+07	3.3489e+07	2.84116e+07	3.55455e+08	4.87181e+08	4.5527e+08	7.81032e+06	5.7052e+06	5.47753e+06	4.94552e+08	7.2007e+08	4.1445e+08	6.10169e+08	5.7332e+08	6.08372e+08	2.63415e+07
27	138.053	0.679547	2.0889e+08	1.85665e+08	1.88336e+08	1.84823e+08	1.83659e+08	1.83237e+08	1.78451e+08	1.83295e+08	2.05924e+08	1.76826e+08	1.86605e+08	1.59565e+08	1.43019e+08	1.44589e+08	1.56536e+08	1.49104e+08	1.38211e+08	1.66354e+08	9.92638e+07	1.49753e+08	1.3778e+08	1.614e+08	1.71822e+08	2.02559e+08	1.08928e+08	1.14314e+08	1.05956e+08	1.0376e+08	1.06999e+08	1.18822e+08	1.1461e+08
28	182.082	1.34284	7.6252e+08	8.25018e+08	7.55374e+08	7.95127e+08	5.82485e+06	6.99775e+08	6.29473e+08	5.43737e+08	6.78841e+08	7.22663e+08	5.9095e+08	4.76857e+08	2.5209e+08	1.00831e+07	8.41558e+08	5.41379e+08	7.28561e+08	6.06741e+08	4.38086e+08	5.34504e+08	5.16418e+08	8.1192e+08	7.74857e+08	8.76486e+08	4.31463e+08	5.44589e+08	3.43271e+08	4.92163e+08	5.12774e+08	4.569e+08	1.78216e+06
29	130.087	0.565633	1.18653e+08	1.28546e+08	1.27411e+08	1.15165e+08	1.14296e+08	1.03375e+08	1.10565e+08	1.08247e+08	1.00178e+08	1.04498e+08	1.0356e+08	1.06436e+08	1.02055e+08	1.29109e+08	1.21566e+08	1.22769e+08	1.24373e+08	1.27295e+08	8.78713e+07	9.20285e+07	9.46877e+07	1.12623e+08	1.13156e+08	1.11768e+08	9.91463e+07	1.01432e+08	1.02121e+08	1.42203e+08	9.42082e+07	1.01178e+08	8.73749e+07
30	415.213	5.95998	2.26303e+08	3.52389e+08	2.60677e+08	2.49589e+08	2.86993e+08	2.27474e+08	2.82013e+08	2.76824e+08	2.40527e+08	2.64813e+08	2.99307e+08	2.56383e+08	3.28292e+08	2.63724e+08	2.47334e+08	3.06703e+08	2.90433e+08	2.45819e+08	5.23902e+08	2.26148e+08	2.45739e+08	2.62997e+08	3.41699e+08	2.3687e+08	3.72602e+08	2.57615e+08	2.88473e+08	3.26908e+08	2.70306e+08	2.87471e+08	2.78893e+08
31	105.043	12.0235	3.05245e+08	3.59292e+08	2.66898e+08	3.54688e+08	3.79894e+08	3.24679e+08	3.0962e+08	3.57682e+08	3.06068e+08	3.54983e+08	3.47871e+08	3.50888e+08	3.20731e+08	3.74524e+08	3.524e+08	3.60599e+08	3.59783e+08	3.35804e+08	3.37849e+08	3.53601e+08	3.90443e+08	3.14806e+08	3.53411e+08	3.66186e+08	3.02251e+08	3.69501e+08	3.72925e+08	4.26414e+08	3.51726e+08	3.79419e+08	3.02054e+08
32	141.984	12.3857	2.923e+08	3.27964e+08	3.2916e+08	3.2684e+08	3.33046e+08	3.10052e+08	3.07794e+08	3.34961e+08	3.07739e+08	3.36521e+08	3.16239e+08	3.47091e+08	3.19129e+08	3.30913e+08	3.31228e+08	3.54565e+08	3.30576e+08	3.39211e+08	3.11308e+08	3.20518e+08	3.55429e+08	3.29608e+08	3.3465e+08	3.38441e+08	3.1071e+08	3.35781e+08	3.1621e+08	3.61426e+08	3.2236e+08	3.39216e+08	3.07343e+08
33	133.098	0.564636	1e-05	63339.1	4.49932e+07	4.32667e+07	4.15991e+07	1.10494e+08	1.15399e+08	1.14583e+08	1.49476e+07	1.52288e+07	1.33433e+08	1.38683e+08	1.28649e+08	7.93613e+07	8.34096e+07	1.50226e+08	1.41195e+08	1.59216e+08	2.78095e+07	3.23938e+07	2.96764e+07	1.47584e+08	1.54424e+08	1.54921e+08	7.83909e+07	7.7091e+07	7.50282e+07	7.8331e+07	7.24164e+07	8.74032e+07	7.21196e+07
34	200.041	0.621068	1.01434e+08	1.0995e+08	1.24244e+08	1.25627e+08	1.20643e+08	1.2904e+08	1.2396e+08	1.21329e+08	1.46075e+08	1.39752e+08	1.41197e+08	1.31295e+08	1.20193e+08	1.02564e+08	1.08138e+08	1.15811e+08	1.08593e+08	1.05397e+08	1.17988e+08	1.30255e+08	1.23571e+08	1.35023e+08	1.2227e+08	1.43486e+08	1.04304e+08	1.09826e+08	1.02338e+08	1.05914e+08	1.05028e+08	1.13382e+08	9.75559e+07
35	139.018	12.3473	2.49267e+08	2.62754e+08	2.40662e+08	2.69678e+08	2.65087e+08	2.49365e+08	2.57605e+08	2.53519e+08	2.41299e+08	2.49792e+08	2.55675e+08	2.72037e+08	2.42861e+08	2.68193e+08	2.62734e+08	2.5076e+08	2.53728e+08	2.68225e+08	2.53304e+08	2.55698e+08	2.84303e+08	2.60533e+08	2.62428e+08	2.55056e+08	2.56209e+08	3.09782e+08	2.45843e+08	2.78293e+08	2.53156e+08	2.85905e+08	2.35528e+08
36	192.033	0.695196	9.71879e+07	1.22101e+08	1.06225e+08	1.13414e+08	1.10234e+08	8.82698e+07	9.46124e+07	8.15453e+07	1.31064e+08	1.32593e+08	1.07311e+08	9.33329e+07	7.99499e+07	1.03276e+08	1.03868e+08	9.89906e+07	1.11283e+08	1.01699e+08	2.80984e+08	2.48919e+08	2.32688e+08	7.97659e+07	6.76118e+07	9.27158e+07	1.20709e+08	1.14604e+08	1.22008e+08	1.1479e+08	1.22674e+08	1.11785e+08	1.03767e+08
37	120.066	0.646577	1.40258e+08	1.31624e+08	1.30957e+08	1.14824e+08	1.23756e+08	1.05389e+08	1.08537e+08	1.01046e+08	1.13046e+08	9.43269e+07	9.67099e+07	1.21085e+08	9.41368e+07	1.37078e+08	1.34433e+08	1.35144e+08	1.32832e+08	1.26974e+08	1.19141e+08	1.14315e+08	1.14032e+08	1.36585e+08	1.33313e+08	1.48307e+08	9.84766e+07	1.09172e+08	1.03873e+08	9.37183e+07	1.07618e+08	1.2592e+08	8.99131e+07
38	159.092	2.60305	2.55034e+08	2.43288e+08	2.21318e+08	2.37709e+08	2.20604e+08	2.28667e+08	2.27246e+08	2.21992e+08	2.5758e+08	2.44183e+08	2.36908e+08	2.2444e+08	2.05307e+08	2.17891e+08	2.27104e+08	2.24136e+08	2.1923e+08	2.21137e+08	1.6195e+08	2.00971e+08	1.95098e+08	2.28495e+08	2.32668e+08	2.49484e+08	1.77894e+08	1.72295e+08	1.59543e+08	1.65185e+08	1.73202e+08	1.65376e+08	1.71958e+08
39	112.088	0.693196	375348	1.62075e+06	960739	1.36457e+06	1.09609e+06	1.02345e+07	9.22551e+06	1.05625e+07	7.31235e+06	8.38236e+06	2.78056e+07	5.44914e+07	8.10905e+07	5.5096e+07	5.47582e+07	4.51704e+07	4.52899e+07	4.78556e+07	295140	5.79723e+06	5.51531e+06	1.12671e+08	1.17158e+08	1.25287e+08	2.0155e+08	1.95576e+08	1.90659e+08	1.94561e+08	1.86367e+08	2.13847e+08	1.87182e+08
40	144.081	2.6036	2.52661e+08	2.36037e+08	2.12984e+08	2.28472e+08	2.21703e+08	2.22782e+08	2.18872e+08	2.18612e+08	2.46679e+08	2.35005e+08	2.25534e+08	2.17523e+08	2.01624e+08	2.16875e+08	2.20029e+08	2.20277e+08	2.08897e+08	2.19448e+08	1.60467e+08	1.94508e+08	1.89994e+08	2.23216e+08	2.24305e+08	2.34821e+08	1.81598e+08	1.81268e+08	1.60739e+08	1.70019e+08	1.72378e+08	1.70528e+08	1.69597e+08
41	148.061	0.648373	9.66271e+07	1.09995e+08	1.22408e+08	1.03901e+08	1.1551e+08	7.54761e+07	8.56785e+07	7.74302e+07	7.12223e+07	8.06253e+07	8.82599e+07	8.39905e+07	8.58582e+07	9.73528e+07	1.11979e+08	1.09076e+08	1.12239e+08	1.24169e+08	1.0832e+08	9.80431e+07	1.00271e+08	1.08536e+08	7.98232e+07	1.20608e+08	9.32499e+07	9.54807e+07	1.02259e+08	1.09657e+08	9.95166e+07	1.16306e+08	8.08584e+07
42	194.049	0.695305	1.03863e+08	1.09581e+08	1.17587e+08	1.16443e+08	1.13033e+08	7.80269e+07	8.84239e+07	9.41368e+07	9.5797e+07	9.87401e+07	9.38091e+07	9.44614e+07	9.27698e+07	1.19724e+08	1.1564e+08	1.0419e+08	1.08669e+08	1.17797e+08	7.68625e+07	9.26475e+07	8.3449e+07	9.80817e+07	8.76152e+07	8.83181e+07	1.02073e+08	1.01112e+08	9.81565e+07	8.88189e+07	1.01359e+08	1.011e+08	8.30756e+07
43	136.076	0.889422	2.82193e+08	2.69362e+08	2.52818e+08	2.36404e+08	3.67319e+08	2.11014e+08	2.20655e+08	2.00861e+08	2.3691e+08	2.2614e+08	1.97056e+08	1.48158e+08	8.48038e+07	2.15085e+08	2.59404e+08	2.03683e+08	2.31415e+08	2.54479e+08	1.44116e+08	1.79644e+08	1.68849e+08	2.29931e+08	2.55532e+08	2.71616e+08	1.34899e+08	1.52136e+08	1.27989e+08	1.36457e+08	1.23019e+08	1.45397e+08	2.19103e+08
44	140.069	0.663191	7.79228e+06	7.98745e+06	1.7834e+07	1.91495e+07	1.74674e+07	4.72476e+07	4.4505e+07	4.5612e+07	1.9266e+07	1.64868e+07	9.62252e+07	1.19303e+08	1.36522e+08	2.88923e+07	2.61775e+07	4.0309e+07	3.70832e+07	4.07759e+07	1.55521e+07	1.85493e+07	1.76978e+07	4.76511e+07	5.07549e+07	5.44376e+07	5.14005e+07	4.16504e+07	4.42642e+07	4.17934e+07	4.25781e+07	5.67094e+07	4.90862e+07
45	241.032	0.594634	7.06213e+07	2.42945e+08	6.69457e+07	2.30381e+08	2.24403e+08	7.81801e+07	8.32991e+07	8.46865e+07	6.91801e+07	7.74799e+07	6.9286e+07	6.84904e+07	6.32541e+07	2.42113e+08	2.3998e+08	6.80758e+07	2.14754e+08	7.28764e+07	1.1936e+08	5.56023e+07	5.57841e+07	7.99536e+07	8.26963e+07	7.38289e+07	6.32216e+07	1.77039e+08	1.73861e+08	1.74077e+08	2.07693e+08	2.06716e+08	6.46292e+07
46	146.061	2.60387	2.10401e+08	2.00377e+08	1.81708e+08	1.96984e+08	1.82318e+08	1.87646e+08	1.83362e+08	1.77833e+08	2.12313e+08	1.99853e+08	1.94881e+08	1.88594e+08	1.67251e+08	1.78169e+08	1.84078e+08	1.85116e+08	1.78959e+08	1.84909e+08	1.2897e+08	1.60322e+08	1.54891e+08	1.87817e+08	1.90628e+08	2.04493e+08	1.48831e+08	1.56654e+08	1.30877e+08	1.31787e+08	1.41039e+08	1.34781e+08	1.37535e+08
47	121.066	1.32583	459628	582716	8.50929e+06	7.49771e+06	93245.6	258000	397278	31893.4	6.76638e+07	6.7051e+07	1.34109e+08	2.39313e+08	8.50988e+08	92736.4	419681	1.83651e+07	8.4692e+06	1.05374e+07	4.15774e+07	1.0913e+08	1.06316e+08	5.27282e+06	716260	330099	1.367e+08	1.82506e+08	1.25555e+08	1.25651e+08	1.45988e+08	1.62082e+08	1.73998e+06
48	138.092	1.53108	44206.4	39726	1.23229e+07	1.64246e+07	119803	27847.6	37139.8	48794	1.28178e+08	1.48724e+08	3.4619e+08	5.56404e+08	3.45048e+07	34566	23522.6	1.16015e+06	1.56085e+07	1.52195e+06	1.74009e+08	2.56415e+08	2.43984e+08	178967	145924	116913	2.74983e+08	3.10036e+08	2.30358e+08	3.07476e+08	3.13577e+08	3.19576e+08	1.43448e+07
49	192.16	0.802208	1.51404e+08	1.53331e+08	1.08299e+08	1.70293e+08	1.41561e+08	9.23351e+07	9.57752e+07	9.8698e+07	9.32821e+07	9.14439e+07	8.8482e+07	8.73864e+07	1.03209e+08	1.38651e+08	1.07724e+08	1.25862e+08	1.11207e+08	1.03106e+08	3.9102e+06	5.13354e+07	6.19782e+07	8.74413e+07	8.51211e+07	9.27496e+07	8.75674e+07	1.35119e+08	4.17679e+07	1.23658e+08	4.86217e+07	1.45018e+08	4.65164e+07
50	148.043	0.806952	449105	497945	719691	314295	412903	1.47429e+08	1.54416e+08	1.19335e+08	1.92573e+08	1.95993e+08	5.97472e+08	7.6243e+08	8.54299e+08	418515	363828	319181	513089	550528	4.60171e+07	8.51051e+07	5.32382e+07	1.47411e+07	1.26374e+07	1.66194e+07	1.54886e+08	1.55343e+08	1.39548e+08	1.5159e+08	1.30954e+08	1.67274e+08	1.19026e+08
51	132.081	2.60496	1.91796e+08	1.82276e+08	1.63447e+08	1.78029e+08	1.64376e+08	1.72431e+08	1.70076e+08	1.68869e+08	1.88342e+08	1.8354e+08	1.76196e+08	1.71018e+08	1.49859e+08	1.66621e+08	1.66182e+08	1.68945e+08	1.61069e+08	1.6783e+08	1.18436e+08	1.48069e+08	1.43312e+08	1.72249e+08	1.72482e+08	1.86794e+08	1.35285e+08	1.30827e+08	1.20341e+08	1.21011e+08	1.31352e+08	1.26256e+08	1.25334e+08
52	167.014	12.3528	1.52413e+08	1.60095e+08	1.49855e+08	1.64278e+08	1.61812e+08	1.53221e+08	1.60366e+08	1.57149e+08	1.59247e+08	1.65592e+08	1.5797e+08	1.72827e+08	1.524e+08	1.69203e+08	1.66989e+08	1.59909e+08	1.61907e+08	1.65716e+08	1.63114e+08	1.59249e+08	1.78848e+08	1.62174e+08	1.63288e+08	1.71912e+08	1.55986e+08	1.58246e+08	1.49217e+08	1.6622e+08	1.6097e+08	1.66152e+08	1.52364e+08
53	184.986	12.3863	1.57906e+08	1.75612e+08	1.68505e+08	1.78267e+08	1.78104e+08	1.74895e+08	1.81264e+08	1.81072e+08	1.6908e+08	1.79125e+08	1.77006e+08	1.84834e+08	1.78236e+08	1.77558e+08	1.81656e+08	1.82475e+08	1.77367e+08	1.79822e+08	1.68237e+08	1.77117e+08	1.92475e+08	1.80508e+08	1.79645e+08	1.86968e+08	1.71425e+08	1.67597e+08	1.69457e+08	1.84915e+08	1.76341e+08	1.79865e+08	1.65631e+08
54	182.986	12.6176	3.46319e+07	2.62295e+08	3.42593e+07	2.37777e+07	3.90361e+07	2.28281e+07	2.09665e+08	2.62064e+08	2.28395e+08	2.44366e+08	2.73533e+08	2.67741e+08	2.43664e+08	2.74378e+08	2.45496e+08	2.58483e+08	2.46135e+08	2.60711e+08	2.13791e+08	2.64738e+08	2.59265e+08	2.5432e+08	2.66095e+08	2.62259e+08	2.31308e+08	5.98332e+07	2.33684e+08	1.99913e+08	2.49484e+08	2.2992e+08	2.27427e+08
55	263.014	0.601077	1.11806e+08	1.03149e+08	8.97661e+07	1.03639e+08	9.45853e+07	1.00333e+08	1.01716e+08	8.85417e+07	9.17356e+07	8.91808e+07	8.6336e+07	7.39689e+07	7.69893e+07	9.51095e+07	1.01277e+08	8.40826e+07	8.81507e+07	9.35263e+07	7.02013e+07	6.94635e+07	7.13535e+07	9.40476e+07	9.97553e+07	1.16598e+08	7.91118e+07	8.70111e+07	7.90066e+07	8.35638e+07	8.96847e+07	8.3347e+07	8.71784e+07
56	432.239	6.13066	1.35596e+08	1.99221e+08	1.523e+08	1.11964e+08	1.28329e+08	1.14439e+08	1.35997e+08	1.44825e+08	1.63889e+08	1.26092e+08	1.83049e+08	1.11282e+08	1.52984e+08	1.43353e+08	1.27208e+08	1.94322e+08	1.25042e+08	1.26762e+08	2.22116e+08	1.27393e+08	1.30833e+08	1.28419e+08	1.87958e+08	1.11448e+08	2.07665e+08	1.36464e+08	1.29973e+08	1.71774e+08	1.13996e+08	1.48499e+08	1.43325e+08
57	136.062	0.795874	480433	221658	4.63362e+07	4.8806e+07	4.78264e+07	8.90647e+07	8.60534e+07	9.8693e+07	2.5742e+07	2.46453e+07	1.26443e+08	2.12815e+08	2.63965e+08	8.61878e+07	8.66358e+07	3.94538e+07	3.86217e+07	4.21319e+07	1.81529e+06	2.17953e+07	2.32252e+07	1.5487e+08	1.6897e+08	1.85315e+08	2.89284e+06	5.69492e+07	4.6118e+07	5.33154e+07	5.10117e+07	5.61577e+07	4.72228e+07
58	432.24	5.96069	1.05644e+08	1.51689e+08	1.07807e+08	1.02338e+08	1.0627e+08	1.04758e+08	1.30182e+08	1.23636e+08	1.23601e+08	1.03452e+08	1.16887e+08	1.20151e+08	1.38569e+08	1.18991e+08	1.15026e+08	1.20682e+08	1.33345e+08	1.07746e+08	2.04252e+08	1.08561e+08	1.12833e+08	1.24244e+08	1.53439e+08	1.0106e+08	1.68009e+08	1.13924e+08	1.29412e+08	1.43854e+08	1.19282e+08	1.32563e+08	1.19749e+08
59	165.055	0.889519	1.90319e+08	1.68277e+08	1.71121e+08	1.57494e+08	2.3977e+08	1.40631e+08	1.49301e+08	1.35212e+08	1.5934e+08	1.53547e+08	1.32396e+08	9.77409e+07	5.4313e+07	1.44146e+08	1.75356e+08	1.39394e+08	1.62952e+08	1.56371e+08	9.93196e+07	1.22633e+08	1.13053e+08	1.64388e+08	1.66069e+08	1.74284e+08	8.78143e+07	1.00612e+08	8.36866e+07	9.00188e+07	8.31484e+07	9.41796e+07	1.38297e+08
60	122.097	12.0387	1.53537e+08	1.84309e+08	1.57962e+08	1.9169e+08	1.8998e+08	1.94937e+08	1.944e+08	1.7945e+08	1.81661e+08	1.93876e+08	1.86992e+08	2.04878e+08	1.58467e+08	1.88779e+08	1.85346e+08	1.91078e+08	1.94212e+08	1.92802e+08	1.58492e+08	1.82039e+08	1.94527e+08	1.96882e+08	1.84878e+08	1.91759e+08	1.82345e+08	1.92167e+08	1.57485e+08	1.92792e+08	1.85444e+08	2.05553e+08	1.46686e+08
61	399.252	6.87348	1.73903e+08	1.66439e+08	1.61921e+08	1.69373e+08	1.4702e+08	1.01461e+08	9.58532e+07	8.8136e+07	1.32264e+08	1.40104e+08	1.37825e+08	1.62707e+08	1.12805e+08	2.23484e+08	2.29486e+08	2.44309e+08	2.3165e+08	2.49264e+08	8.16079e+07	1.30907e+08	1.45473e+08	2.88713e+08	2.66751e+08	2.73668e+08	1.38653e+08	1.36812e+08	1.33623e+08	1.30146e+08	1.36446e+08	1.33152e+08	1.32339e+08
62	207.018	12.3811	1.33691e+08	1.4723e+08	1.36915e+08	1.44508e+08	1.47916e+08	1.39517e+08	1.36804e+08	1.3922e+08	1.35807e+08	1.40282e+08	1.41803e+08	1.47007e+08	1.42623e+08	1.49853e+08	1.5235e+08	1.44179e+08	1.42884e+08	1.43812e+08	1.44866e+08	1.42537e+08	1.60133e+08	1.46098e+08	1.50502e+08	1.44675e+08	1.35628e+08	1.57813e+08	1.39633e+08	1.57436e+08	1.42819e+08	1.49179e+08	1.35632e+08
63	160.035	0.677737	5.2172e+07	4.00253e+07	4.52021e+07	4.65572e+07	4.55732e+07	4.7833e+07	4.99262e+07	5.06369e+07	6.11472e+07	5.38341e+07	5.66225e+07	4.78977e+07	4.09796e+07	3.41332e+07	3.5105e+07	3.28823e+07	3.15975e+07	4.21138e+07	3.24347e+07	4.27568e+07	4.17038e+07	4.7682e+07	5.35439e+07	6.42235e+07	2.94037e+07	3.18823e+07	2.48731e+07	2.35983e+07	3.03657e+07	3.17586e+07	3.01936e+07
64	226.021	0.864825	8.88395e+07	8.59365e+07	7.52998e+07	7.98319e+07	2.55738e+08	7.65295e+07	8.00883e+07	7.8184e+07	9.07362e+07	8.5842e+07	8.63908e+07	8.25894e+07	6.63289e+07	6.75005e+07	7.51499e+07	7.13243e+07	6.9413e+07	7.16475e+07	5.2737e+07	7.02978e+07	6.20283e+07	6.94074e+07	6.99548e+07	8.39179e+07	5.78731e+07	5.84285e+07	4.72972e+07	5.26995e+07	4.87496e+07	5.56535e+07	4.54296e+07
65	136.076	1.35095	2.6822e+08	2.81303e+08	2.80602e+08	2.75907e+08	1.61811e+06	2.41462e+08	2.22794e+08	2.063e+08	2.35033e+08	2.49437e+08	2.04652e+08	1.67442e+08	8.79302e+07	2.71484e+06	2.78894e+08	2.0956e+08	2.50365e+08	1.99034e+08	1.66153e+08	1.79039e+08	1.78341e+08	2.79359e+08	2.67185e+08	2.99489e+08	1.39905e+08	2.00968e+08	1.19027e+08	1.73995e+08	1.7371e+08	1.58243e+08	1.03779e+06
66	170.061	2.60387	1.26537e+08	1.23598e+08	1.12439e+08	1.20263e+08	1.08464e+08	1.13581e+08	1.12544e+08	1.11831e+08	1.27141e+08	1.21012e+08	1.19054e+08	1.12631e+08	1.00727e+08	1.10284e+08	1.13349e+08	1.13046e+08	1.08397e+08	1.12162e+08	8.00014e+07	9.80836e+07	9.47792e+07	1.12073e+08	1.17669e+08	1.24449e+08	8.86012e+07	8.57916e+07	7.72588e+07	8.13829e+07	8.51616e+07	8.22384e+07	8.4812e+07
67	203.053	0.66163	5.20164e+08	4.2133e+08	1.42499e+06	1.96106e+06	2.44206e+06	1.57834e+08	1.67349e+08	1.43775e+08	1.61219e+06	3.02879e+06	6.56968e+06	8.51673e+06	1.10393e+07	2.23459e+08	2.3577e+08	4.50331e+06	5.22874e+06	4.95697e+06	817108	3.62801e+06	3.17245e+06	1.63838e+07	1.7038e+07	1.68733e+07	4.44088e+07	4.88283e+07	3.99453e+07	3.91879e+07	4.49532e+07	4.94917e+07	4.59122e+07
68	130.05	0.761704	8.746e+07	1.21366e+08	9.44762e+07	9.95118e+07	9.39601e+07	8.09102e+07	8.00997e+07	1.01201e+08	6.56426e+07	7.17255e+07	8.63581e+07	8.55665e+07	7.65367e+07	1.44618e+08	1.08456e+08	9.29541e+07	9.58808e+07	9.89865e+07	7.66949e+07	7.39166e+07	7.5273e+07	8.69233e+07	1.04469e+08	1.07999e+08	8.25302e+07	7.88626e+07	7.74933e+07	7.78081e+07	8.00378e+07	7.93353e+07	6.14251e+07
69	118.066	2.60209	1.11236e+08	1.06786e+08	9.28182e+07	1.04696e+08	9.06081e+07	9.6424e+07	9.2958e+07	9.41554e+07	1.09843e+08	1.03817e+08	9.95982e+07	9.72478e+07	8.45832e+07	9.60395e+07	9.55213e+07	9.52319e+07	9.03193e+07	9.67891e+07	6.55551e+07	8.15636e+07	7.87025e+07	9.43607e+07	9.61606e+07	1.07163e+08	7.60789e+07	9.80447e+07	6.65298e+07	7.34428e+07	7.46341e+07	7.10283e+07	7.1022e+07
70	437.195	6.12884	9.73194e+07	1.4226e+08	1.09853e+08	1.19628e+08	1.19944e+08	1.168e+08	1.0537e+08	1.12292e+08	1.05406e+08	1.26204e+08	1.19496e+08	1.20209e+08	1.23503e+08	1.13261e+08	1.14643e+08	1.39642e+08	1.2063e+08	1.03321e+08	1.33359e+08	1.02238e+08	1.11276e+08	1.02541e+08	1.39372e+08	1.04861e+08	1.34887e+08	1.04681e+08	8.73001e+07	1.14743e+08	1.01683e+08	9.59441e+07	9.2916e+07
71	437.195	5.9578	7.89507e+07	8.96247e+07	9.28499e+07	7.7982e+07	8.8689e+07	7.69175e+07	9.20481e+07	7.57903e+07	8.58796e+07	9.30865e+07	7.54305e+07	8.20184e+07	8.82142e+07	8.763e+07	7.12708e+07	7.81949e+07	8.66895e+07	8.15612e+07	8.95876e+07	8.6855e+07	8.18659e+07	8.88713e+07	1.02932e+08	6.84934e+07	9.56966e+07	9.15159e+07	8.40837e+07	1.04859e+08	8.93564e+07	9.80892e+07	8.37184e+07
72	226.021	1.5163	1.35667e+08	1.29815e+08	1.09642e+08	1.30953e+08	1.3009e+07	1.04861e+08	1.11863e+08	9.77685e+07	1.4329e+08	1.49127e+08	1.46322e+08	1.5214e+08	5.76442e+06	1.10821e+07	1.34533e+08	4.42539e+06	1.24581e+08	1.15841e+08	1.33338e+08	1.42714e+08	1.34585e+08	1.42627e+08	1.26394e+08	1.58756e+08	9.87328e+07	1.26212e+08	9.89747e+07	1.06216e+08	1.26294e+08	1.09277e+08	8.66095e+06
73	409.188	2.60264	8.61087e+07	8.55135e+07	7.43005e+07	7.91439e+07	7.23838e+07	7.36085e+07	7.41992e+07	6.90244e+07	8.66024e+07	8.11147e+07	7.72525e+07	6.88984e+07	5.93981e+07	7.05146e+07	7.1242e+07	6.92533e+07	6.64366e+07	7.07048e+07	4.69792e+07	6.2422e+07	6.04886e+07	7.46961e+07	7.33605e+07	8.36086e+07	5.28875e+07	4.90972e+07	4.54763e+07	4.84127e+07	5.47639e+07	4.93944e+07	4.9248e+07
74	165.055	1.40211	1.94677e+08	2.14297e+08	1.98997e+08	1.87807e+08	1.55112e+07	1.71825e+08	1.56104e+08	1.30845e+08	1.76763e+08	1.80677e+08	1.45098e+08	1.14649e+08	5.9957e+06	2.04261e+07	2.00765e+08	1.98216e+07	1.79551e+08	1.5794e+07	1.15213e+08	1.32437e+08	1.28034e+08	1.97202e+08	1.89947e+08	2.12956e+08	9.96914e+07	1.39365e+08	8.40658e+07	1.08094e+08	1.21858e+08	1.09671e+08	6.01286e+06
75	226.021	1.03494	1.14303e+08	1.20401e+08	1.1045e+08	1.05262e+08	1.17221e+08	8.96293e+07	1.20751e+08	1.15327e+08	1.59487e+08	1.52158e+08	1.40217e+08	1.27884e+08	1.6714e+08	1.72251e+08	1.10827e+08	1.73042e+08	9.7235e+07	1.72607e+08	1.09279e+08	1.56019e+08	1.45311e+08	1.42759e+08	1.41358e+08	1.70837e+08	9.13519e+07	1.08181e+08	8.29651e+07	1.02035e+08	1.20366e+08	1.09222e+08	1.87185e+08
76	382.144	3.27716	9.69549e+07	9.2249e+07	7.00827e+07	7.08672e+07	7.96206e+07	5.54979e+07	8.20255e+07	5.72536e+07	5.00945e+07	7.49329e+07	6.45847e+07	6.60981e+07	6.7494e+07	8.7605e+07	8.51078e+07	7.24542e+07	7.33468e+07	7.71775e+07	6.41796e+07	6.83182e+07	5.28958e+07	5.03317e+07	6.50245e+07	5.0333e+07	4.20451e+07	3.43166e+07	5.02542e+07	4.55124e+07	7.47534e+07	4.16839e+07	5.9634e+07
77	182.986	0.521286	3.49735e+07	3.1309e+07	3.94122e+07	3.63187e+07	3.89249e+07	3.5554e+07	3.69084e+07	3.50978e+07	3.69449e+07	3.64455e+07	3.59585e+07	3.50259e+07	3.55862e+07	3.74996e+07	3.69925e+07	3.76947e+07	3.51603e+07	3.79149e+07	3.3065e+07	3.49978e+07	3.53251e+07	3.62128e+07	3.39829e+07	3.39495e+07	3.81634e+07	5.53521e+06	4.06412e+07	3.57592e+07	3.42954e+07	3.8909e+07	3.97384e+07
78	273.004	0.658019	4.43047e+07	5.72604e+07	4.36018e+07	4.1235e+07	4.6386e+07	7.49846e+06	6.49666e+06	6.55093e+06	1.0163e+07	1.08977e+07	318512	163605	511479	4.84568e+07	5.12084e+07	3.97025e+07	4.52404e+07	4.56985e+07	3.81583e+07	2.91055e+07	2.50567e+07	2.91107e+07	2.70727e+07	4.24277e+07	2.56173e+07	3.08972e+07	2.81345e+07	3.37585e+07	3.12005e+07	2.86742e+07	2.82673e+07
79	104.054	0.805145	8.71534e+07	9.09796e+07	7.99188e+07	8.72439e+07	7.88862e+07	7.53083e+07	8.09995e+07	5.80279e+07	6.77804e+07	8.03603e+07	7.69719e+07	7.52505e+07	5.40191e+07	6.32613e+07	8.08696e+07	7.9181e+07	7.86114e+07	6.92383e+07	5.33861e+07	7.13273e+07	6.27742e+07	7.75751e+07	7.71223e+07	9.27211e+07	5.83535e+07	5.72255e+07	5.60764e+07	6.01197e+07	5.61516e+07	6.42924e+07	5.15496e+07
80	197.102	0.634088	1.05844e+08	1.007e+08	6.26901e+07	6.85955e+07	6.38905e+07	615298	361104	1e-05	7.97628e+07	8.06783e+07	1e-05	1e-05	1e-05	4.25887e+07	4.35654e+07	189513	127021	222670	5.24133e+07	6.1046e+07	5.46984e+07	1e-05	14765.5	18460.3	2.49509e+07	2.58192e+07	2.36075e+07	2.40363e+07	2.38438e+07	2.67492e+07	2.62594e+07
81	214.051	3.95829	6.40166e+07	6.54901e+07	5.6164e+07	5.9045e+07	5.48348e+07	4.50485e+07	4.81305e+07	4.84045e+07	5.58109e+07	5.5613e+07	5.21023e+07	5.18312e+07	4.61353e+07	4.79644e+07	4.57992e+07	4.78604e+07	4.29678e+07	5.02948e+07	3.82108e+07	4.82249e+07	4.76169e+07	4.33449e+07	4.3813e+07	4.81415e+07	3.92468e+07	3.4946e+07	3.77256e+07	3.48411e+07	3.79004e+07	3.75315e+07	3.74547e+07
82	123.045	0.889444	8.92225e+07	8.45059e+07	8.346e+07	7.20181e+07	1.21093e+08	6.50994e+07	6.77864e+07	6.29499e+07	7.69684e+07	7.03417e+07	5.90986e+07	4.53241e+07	2.53958e+07	6.76361e+07	8.01607e+07	6.3955e+07	7.10431e+07	7.93486e+07	4.3055e+07	5.43301e+07	4.80519e+07	7.54683e+07	7.25073e+07	8.25445e+07	3.91701e+07	5.00184e+07	3.71081e+07	4.04149e+07	3.50813e+07	4.26999e+07	6.89687e+07
83	104.108	0.655929	309147	355142	5.92693e+06	6.33902e+06	6.31627e+06	1.51241e+07	1.54848e+07	1.47349e+07	9.57944e+06	6.25929e+06	5.22629e+07	6.35083e+07	8.07139e+07	1.52203e+07	2.0207e+07	1.96116e+07	1.82822e+07	1.98477e+07	1.22155e+07	1.2596e+07	1.08757e+07	2.92943e+07	2.78442e+07	4.4871e+07	1.91099e+07	2.25274e+07	1.90013e+07	1.79595e+07	2.08744e+07	1.99834e+07	1.84491e+07
84	299.15	3.70174	4.53631e+07	6.91421e+07	4.49252e+07	5.63557e+07	4.02576e+07	3.88338e+07	4.09217e+07	4.58484e+07	3.57622e+07	4.04277e+07	4.90751e+07	3.72378e+07	5.93615e+07	3.23334e+07	2.96963e+07	3.14354e+07	3.74687e+07	3.5062e+07	5.50793e+07	2.72602e+07	2.41637e+07	3.68822e+07	3.86375e+07	4.0163e+07	4.65608e+07	4.9524e+07	4.5068e+07	4.11399e+07	4.94882e+07	5.05711e+07	4.47009e+07
85	226.013	12.3864	5.61577e+07	6.19747e+07	5.67889e+07	6.2215e+07	6.344e+07	5.85984e+07	6.11157e+07	6.09068e+07	5.82651e+07	6.11246e+07	5.95738e+07	6.44031e+07	6.13775e+07	6.14803e+07	6.3531e+07	6.36207e+07	6.10244e+07	6.25793e+07	5.93609e+07	6.26946e+07	6.81565e+07	6.23061e+07	6.34072e+07	6.12169e+07	5.74747e+07	5.45661e+07	5.95373e+07	6.21162e+07	6.20401e+07	6.34839e+07	5.89121e+07
86	130.066	2.60483	7.4493e+07	7.15884e+07	6.34045e+07	6.83789e+07	6.45635e+07	6.11774e+07	6.22671e+07	6.03012e+07	6.922e+07	6.88508e+07	6.11149e+07	5.99298e+07	5.32121e+07	6.51408e+07	6.53085e+07	6.56679e+07	6.31621e+07	6.68391e+07	4.67254e+07	5.50938e+07	5.49347e+07	5.93614e+07	6.36002e+07	6.75605e+07	4.90907e+07	5.08598e+07	4.53287e+07	4.48748e+07	4.77164e+07	4.77198e+07	4.57724e+07
87	130.051	1.09178	7.95045e+07	8.67783e+07	7.67635e+07	8.23247e+07	3.39298e+07	7.26223e+07	6.57492e+07	5.8136e+07	7.31106e+07	7.15395e+07	8.18592e+07	8.8917e+07	7.35591e+07	6.89367e+07	9.16055e+07	7.17302e+07	8.69117e+07	7.25714e+07	6.31538e+07	6.68959e+07	6.69311e+07	9.01728e+07	8.41103e+07	1.2171e+08	6.2723e+07	1.03664e+08	5.70551e+07	7.66851e+07	9.06623e+07	8.795e+07	3.52821e+07
88	122.097	2.419	237947	762300	4.48391e+07	4.86478e+07	3.95698e+07	360525	544339	187738	6.5658e+06	5.89931e+06	1.19586e+07	1.88238e+07	2.72167e+07	292342	1.81088e+06	4.3506e+07	4.38974e+07	4.63556e+07	8.06272e+06	1.06552e+07	1.02823e+07	335977	334123	267016	4.42596e+07	4.10248e+07	4.26891e+07	3.98528e+07	4.4805e+07	4.6066e+07	4.32175e+07
89	421.234	6.87538	5.89536e+07	5.7469e+07	5.63109e+07	6.0782e+07	5.235e+07	3.62641e+07	3.39158e+07	3.10521e+07	4.532e+07	4.95555e+07	4.80722e+07	5.77711e+07	3.91338e+07	8.07018e+07	8.01533e+07	8.73353e+07	7.99312e+07	8.56919e+07	2.88571e+07	4.49666e+07	5.24183e+07	9.9911e+07	9.25083e+07	9.29532e+07	4.61692e+07	4.80969e+07	4.58078e+07	4.61072e+07	4.88586e+07	4.65649e+07	4.56227e+07
90	135.081	3.6999	3.67269e+07	5.05515e+07	3.56225e+07	4.09216e+07	3.13049e+07	3.01057e+07	3.05608e+07	3.62023e+07	2.76195e+07	3.21205e+07	3.55206e+07	2.83922e+07	4.03411e+07	2.54263e+07	2.35453e+07	2.52e+07	2.91252e+07	2.77187e+07	4.2615e+07	2.31436e+07	1.88149e+07	2.85716e+07	3.10237e+07	3.09557e+07	3.38803e+07	3.24673e+07	3.29862e+07	3.44836e+07	3.98651e+07	3.9143e+07	3.46656e+07
91	400.031	0.698486	1.62846e+07	1.88541e+07	1.67128e+07	1.72117e+07	1.61123e+07	1.59932e+07	1.72242e+07	1.69469e+07	1.73287e+07	1.78451e+07	1.93369e+07	1.77303e+07	1.50692e+07	1.51759e+07	1.4679e+07	1.46434e+07	1.55787e+07	1.48287e+07	1.33818e+07	1.71232e+07	1.39053e+07	1.34902e+07	1.19654e+07	1.2719e+07	1.55249e+07	1.8208e+07	1.66919e+07	1.53193e+07	1.78244e+07	1.65344e+07	1.57429e+07
92	135.081	6.13341	3.44628e+07	6.05289e+07	3.67111e+07	3.69843e+07	4.52437e+07	3.92347e+07	4.2804e+07	4.44169e+07	4.72671e+07	4.00548e+07	5.09381e+07	3.2405e+07	5.33719e+07	4.15394e+07	3.68402e+07	6.43475e+07	4.50386e+07	3.43615e+07	7.25846e+07	3.3688e+07	3.84017e+07	3.69086e+07	4.36268e+07	3.27392e+07	6.98208e+07	3.34974e+07	4.60813e+07	4.93957e+07	3.48858e+07	4.04981e+07	4.37215e+07
93	131.05	2.05913	6.8841e+07	7.78876e+07	6.35299e+07	7.56494e+07	2.48466e+06	6.08897e+07	5.73947e+07	5.79662e+07	6.15438e+07	6.87713e+07	6.44421e+07	6.88353e+07	1.02021e+07	6.01413e+07	6.52731e+07	5.802e+06	6.02792e+07	1.40777e+07	3.96377e+07	6.09476e+07	5.34081e+07	6.49878e+07	6.75292e+07	7.96238e+07	5.01031e+07	5.64493e+07	4.54584e+07	5.05361e+07	5.22765e+07	5.31622e+07	1.77251e+06
94	205.018	12.0252	4.43439e+07	4.36817e+07	3.7116e+07	4.57137e+07	4.40408e+07	4.39182e+07	3.80982e+07	4.31246e+07	3.99251e+07	4.55002e+07	4.5602e+07	4.96039e+07	4.08365e+07	4.82162e+07	4.50436e+07	4.54142e+07	4.49988e+07	3.90445e+07	3.75715e+07	4.17683e+07	4.41236e+07	3.8801e+07	4.28027e+07	4.69909e+07	4.13704e+07	4.60348e+06	4.32246e+07	3.30416e+07	4.38512e+07	3.29755e+07	3.86197e+07
95	321.132	3.69998	2.83871e+07	3.96187e+07	2.77483e+07	3.4272e+07	2.16679e+07	2.2718e+07	2.39875e+07	2.80737e+07	2.21852e+07	2.23446e+07	2.9227e+07	2.05432e+07	3.43205e+07	1.86008e+07	1.60357e+07	1.68786e+07	1.98002e+07	1.89197e+07	3.12096e+07	1.5089e+07	1.30064e+07	2.23641e+07	2.37022e+07	2.45529e+07	2.78947e+07	3.51546e+07	2.55879e+07	2.29077e+07	2.86712e+07	3.00843e+07	2.58964e+07
96	846.445	6.13186	2.6288e+07	5.50069e+07	2.96799e+07	2.48463e+07	3.24983e+07	3.02871e+07	3.14532e+07	3.12478e+07	3.6299e+07	2.59226e+07	4.10043e+07	2.30867e+07	4.34336e+07	2.91146e+07	2.47887e+07	5.74307e+07	3.27992e+07	2.30606e+07	8.09859e+07	2.10572e+07	2.54836e+07	2.65297e+07	4.35799e+07	2.11496e+07	7.17968e+07	2.72672e+07	3.8354e+07	3.96083e+07	2.58826e+07	3.00982e+07	3.57111e+07
97	453.169	5.9727	3.88126e+07	4.1056e+07	3.75239e+07	5.56009e+07	9.47481e+06	3.69586e+07	3.75987e+07	3.53391e+07	3.20668e+07	5.59651e+07	4.27519e+07	3.91524e+07	5.36308e+07	4.05086e+07	5.77528e+07	3.59177e+07	6.03287e+07	5.91574e+07	5.82137e+07	3.19063e+07	5.41683e+07	5.89213e+07	4.63494e+07	3.72914e+07	5.61867e+07	3.57983e+07	4.76339e+07	6.95606e+07	6.58793e+06	5.96584e+07	3.82457e+07
98	103.055	2.0539	6.15583e+07	6.94811e+07	6.57381e+07	7.19784e+07	987331	5.8301e+07	5.18684e+07	5.9422e+07	5.69179e+07	6.50459e+07	6.68891e+07	6.89941e+07	6.83159e+06	5.55235e+07	5.92951e+07	1.32242e+07	5.82536e+07	6.78668e+07	4.06575e+07	5.83038e+07	5.13178e+07	6.22939e+07	6.58101e+07	7.14947e+07	4.63236e+07	5.20673e+07	4.22817e+07	4.80509e+07	4.79255e+07	5.15474e+07	494973
99	453.169	6.13035	4.31927e+07	5.50576e+07	4.81792e+07	3.55241e+07	4.43351e+07	5.14061e+07	3.94188e+07	6.04347e+07	4.62076e+07	4.15924e+07	6.28185e+07	5.76744e+07	4.33951e+07	5.50966e+07	3.88587e+07	6.30229e+07	4.49141e+07	4.02081e+07	4.68629e+07	5.35519e+07	4.25584e+07	4.31021e+07	6.07408e+07	5.36383e+07	4.78962e+07	5.63599e+07	3.76318e+07	1.47899e+07	3.79987e+07	3.7112e+07	4.45736e+07
100	149.06	2.05974	5.84906e+07	6.34101e+07	5.2018e+07	5.90945e+07	1.97344e+06	4.86113e+07	4.65549e+07	5.03966e+07	5.38316e+07	1.1251e+07	5.35035e+07	5.53355e+07	8.16809e+06	6.34649e+06	4.94063e+07	1.59484e+07	4.78254e+07	1.30984e+07	3.35329e+07	4.7892e+07	4.28158e+07	5.25835e+07	5.62656e+07	5.87162e+07	4.06828e+07	4.49369e+07	3.4294e+07	4.10349e+07	4.19352e+07	4.49153e+07	445606
101	162.051	0.701402	2.66764e+07	2.25724e+07	2.03901e+07	2.27533e+07	1.95148e+07	2.58061e+07	2.68145e+07	2.64573e+07	3.18221e+07	2.76174e+07	2.83672e+07	2.56944e+07	2.26133e+07	1.66877e+07	1.81245e+07	1.70148e+07	1.58967e+07	1.9105e+07	1.15495e+07	1.90183e+07	1.64661e+07	2.62906e+07	2.59049e+07	2.67875e+07	1.69777e+07	1.67428e+07	1.32491e+07	1.35825e+07	1.34674e+07	1.48992e+07	1.60962e+07
102	105.071	2.37886	190904	18238.2	2.47362e+07	2.66468e+07	2.13131e+07	16370.8	21880.9	5155.72	2618.81	51787.2	5.67144e+06	1.01911e+07	1.41832e+07	29798.4	13230.3	2.3392e+07	2.37662e+07	2.43641e+07	20369.2	13427.6	76151.7	40348.7	16149.8	14197.3	2.47427e+07	2.1794e+07	2.30914e+07	2.07009e+07	2.46891e+07	2.49742e+07	2.36979e+07
103	281.139	6.13159	1.95853e+07	3.46138e+07	2.12424e+07	1.72481e+07	2.15319e+07	1.84798e+07	2.13155e+07	2.27788e+07	2.47007e+07	1.88568e+07	2.50568e+07	1.84354e+07	2.87377e+07	2.16468e+07	1.88194e+07	3.56521e+07	2.03535e+07	1.77045e+07	4.72789e+07	1.70736e+07	1.88923e+07	1.95768e+07	2.66664e+07	1.62522e+07	3.9744e+07	2.04103e+07	2.37864e+07	2.67867e+07	1.81532e+07	2.13631e+07	2.4703e+07
104	119.086	5.96037	1.93376e+07	2.67754e+07	2.07086e+07	1.86881e+07	2.28695e+07	2.00371e+07	2.32715e+07	2.21866e+07	2.39404e+07	2.14494e+07	2.65938e+07	2.0378e+07	3.01237e+07	2.19827e+07	1.92339e+07	3.10374e+07	2.4365e+07	2.00642e+07	4.50497e+07	1.80594e+07	2.08907e+07	2.19542e+07	2.89101e+07	1.89213e+07	3.7448e+07	2.22974e+07	2.66933e+07	2.63889e+07	2.13864e+07	2.26811e+07	2.41065e+07
105	119.086	6.13048	1.94953e+07	3.43564e+07	2.01373e+07	1.95323e+07	2.41088e+07	1.99717e+07	2.14792e+07	2.23684e+07	2.54511e+07	2.13e+07	2.81509e+07	1.659e+07	2.95798e+07	2.18928e+07	1.87943e+07	3.68695e+07	2.39473e+07	1.79143e+07	5.02737e+07	1.67329e+07	1.81098e+07	2.00003e+07	2.63339e+07	1.67799e+07	4.21438e+07	2.13197e+07	2.51779e+07	2.67047e+07	1.88182e+07	2.21198e+07	2.59393e+07
106	235.997	0.68763	1.08505e+07	9.10848e+06	1.02392e+07	9.41646e+06	9.62577e+06	9.57001e+06	9.79981e+06	9.44567e+06	2.46399e+07	2.25998e+07	1.64878e+07	1.41789e+07	1.11914e+07	7.507e+06	7.85607e+06	7.98146e+06	7.01917e+06	8.1103e+06	2.06923e+07	3.08922e+07	2.67586e+07	8.3799e+06	8.21508e+06	1.00533e+07	9.6241e+06	1.18117e+07	7.79144e+06	8.28557e+06	9.86509e+06	9.4099e+06	1.08516e+07
107	182.986	0.779308	1.3694e+07	1.61443e+07	1.57945e+07	1.67188e+07	2.21846e+07	1.76239e+07	1.54551e+07	1.68735e+07	1.3647e+07	1.64412e+07	2.1061e+06	2.01839e+06	3.2425e+06	4.06041e+06	1.43763e+07	1.87461e+07	1.79213e+07	1.7275e+07	2.47613e+06	1.87355e+07	3.55542e+07	3.35272e+07	1.80184e+07	8.37463e+06	1.79495e+07	2.1571e+06	1.97813e+07	2.00604e+07	1.62545e+07	2.10928e+07	1.55073e+06
108	215.017	0.723494	23898.5	47146.1	70459.9	155299	91892.8	2.23889e+07	2.53577e+07	2.29257e+07	5.93678e+06	6.51517e+06	18974.6	1e-05	81233.6	2.68901e+07	2.46299e+07	2.1755e+07	1.99243e+07	2.36366e+07	9.2791e+06	1.29524e+07	1.1827e+07	4.44334e+07	4.01016e+07	4.87864e+07	9.58965e+06	1.01194e+07	8.56909e+06	7.91143e+06	9.51948e+06	9.42216e+06	8.22992e+06
109	851.4	6.13081	1.62051e+07	2.75144e+07	1.74218e+07	1.41947e+07	1.76869e+07	1.78649e+07	1.80877e+07	1.86598e+07	2.01339e+07	1.52452e+07	2.2419e+07	1.3354e+07	2.25282e+07	1.72575e+07	1.47248e+07	2.62608e+07	1.81381e+07	1.45634e+07	3.65891e+07	1.36681e+07	1.44247e+07	1.45077e+07	2.17085e+07	1.37201e+07	3.26429e+07	1.67108e+07	2.03387e+07	2.13158e+07	1.49476e+07	1.76797e+07	1.78562e+07
110	365.107	0.656741	73748.1	262607	309679	1.04189e+06	655851	1.28003e+07	1.17053e+07	1.24864e+07	4.9986e+06	4.56305e+06	1.83049e+07	2.30006e+07	2.72537e+07	2.78784e+06	2.57865e+06	1.0419e+06	465131	443950	7.79442e+06	8.53173e+06	8.24351e+06	3.65646e+06	3.93471e+06	3.89003e+06	8.25785e+06	9.48271e+06	8.52583e+06	9.31299e+06	9.19576e+06	1.0761e+07	8.73197e+06
111	299.15	6.13169	1.28687e+07	2.56389e+07	1.44527e+07	1.27993e+07	1.528e+07	1.39418e+07	1.66289e+07	1.72943e+07	1.78306e+07	1.41694e+07	1.91998e+07	1.1929e+07	2.17558e+07	1.53029e+07	1.3714e+07	2.49022e+07	1.56548e+07	1.24393e+07	3.7216e+07	1.20076e+07	1.33936e+07	1.28597e+07	1.81611e+07	1.04091e+07	3.24843e+07	1.3942e+07	1.87576e+07	1.96333e+07	1.2892e+07	1.48424e+07	1.58272e+07
112	197.129	2.86503	33376	33275.6	8.0372e+06	1.94936e+07	1.83566e+07	8.40722e+06	8.27866e+06	8.23945e+06	2.06595e+06	673601	1.72765e+07	2.54293e+07	2.96886e+07	1.79707e+06	1.21319e+06	2.18756e+07	2.11219e+07	2.29071e+07	1.01659e+06	2.3067e+06	219712	1.01125e+07	9.95821e+06	1.15872e+07	1.35993e+07	1.47572e+07	1.45261e+07	1.48469e+07	1.60361e+07	1.56827e+07	1.55335e+07
113	867.374	6.12592	1.31516e+07	2.15074e+07	1.47177e+07	1.18959e+07	1.43411e+07	1.35657e+07	1.61222e+07	1.7288e+07	1.75921e+07	1.42708e+07	1.93789e+07	1.47676e+07	1.6985e+07	1.57848e+07	1.36769e+07	2.12122e+07	1.40552e+07	1.41353e+07	2.19396e+07	1.42911e+07	1.39733e+07	1.41456e+07	2.16e+07	1.2481e+07	2.39133e+07	1.57598e+07	1.38791e+07	1.78793e+07	1.29219e+07	1.60421e+07	1.45359e+07
114	867.374	5.95863	1.07291e+07	1.34863e+07	1.04767e+07	1.05372e+07	1.04303e+07	1.14147e+07	1.16773e+07	1.07128e+07	9.89877e+06	1.02335e+07	1.29521e+07	1.03322e+07	1.18931e+07	1.15002e+07	1.07314e+07	1.22432e+07	1.22409e+07	1.07882e+07	1.74843e+07	8.61173e+06	1.16537e+07	1.16131e+07	1.33621e+07	9.55897e+06	1.34502e+07	1.18521e+07	1.17592e+07	1.39804e+07	1.12696e+07	1.02262e+07	1.21228e+07
115	531.276	6.13313	8.20731e+06	2.58933e+07	9.01815e+06	7.93783e+06	1.22222e+07	1.08443e+07	1.10097e+07	1.11959e+07	1.38701e+07	8.9691e+06	1.75464e+07	7.41227e+06	1.75236e+07	1.01875e+07	8.04436e+06	3.03307e+07	1.17131e+07	6.88679e+06	5.62188e+07	5.80123e+06	8.08419e+06	8.65788e+06	1.58913e+07	6.17117e+06	3.90795e+07	8.73397e+06	1.42601e+07	1.58135e+07	9.09634e+06	9.3238e+06	1.47269e+07
116	453.169	5.73276	9.93769e+06	1.10873e+07	1.00562e+07	1.2904e+07	1.25973e+07	1.09009e+07	1.2637e+07	1.02645e+07	8.85912e+06	1.28414e+07	1.00919e+07	9.62362e+06	1.0371e+07	7.76523e+06	7.82055e+06	8.01912e+06	1.06285e+07	1.05575e+07	1.20301e+07	1.09219e+07	1.09789e+07	1.02335e+07	1.08304e+07	8.45658e+06	9.86653e+06	1.07979e+07	1.0675e+07	1.02582e+07	1.10282e+07	1.1162e+07	9.09688e+06
117	258.985	2.87179	2.13827e+07	2.32097e+07	2.04766e+07	2.35131e+07	2.27445e+07	6.85478e+06	8.14097e+06	7.32835e+06	1.00238e+07	8.84333e+06	8.38849e+06	7.08906e+06	6.05134e+06	1.53475e+07	1.59647e+07	1.57993e+07	1.68661e+07	1.85647e+07	7.82004e+06	7.54544e+06	7.42546e+06	6.2826e+06	6.07992e+06	7.97319e+06	8.5479e+06	9.14183e+06	7.98981e+06	8.05416e+06	1.00182e+07	8.62767e+06	1.04652e+07
118	118.087	3.85072	5.55545e+06	5.01054e+06	7.07709e+06	6.28586e+06	5.32863e+06	3.81068e+06	4.61957e+06	8.45628e+06	4.07026e+06	4.15052e+06	4.28637e+06	5.55613e+06	8.85684e+06	4.51311e+06	3.6328e+06	8.0839e+06	3.42818e+06	4.78246e+06	2.43287e+06	3.77236e+06	9.74963e+06	1.46116e+07	5.66939e+06	3.11261e+06	2.54688e+06	2.93457e+06	3.69146e+06	2.07628e+06	4.40664e+06	3.61544e+06	7.48646e+06
119	204.064	0.892865	1.39207e+07	1.31691e+07	1.38751e+07	1.35264e+07	1.7178e+07	1.13981e+07	1.26601e+07	1.20785e+07	1.43817e+07	1.35657e+07	1.14099e+07	8.68931e+06	5.23913e+06	1.04312e+07	1.28963e+07	1.08813e+07	1.32113e+07	1.34551e+07	375006	9.93913e+06	8.48057e+06	1.30121e+07	1.35615e+07	9.52977e+06	7.46281e+06	8.57633e+06	6.6975e+06	7.14388e+06	6.88902e+06	8.02996e+06	7.79753e+06
120	158.093	0.727858	3.60468e+07	1.47548e+07	1.06313e+07	1.1277e+07	3.02265e+07	536698	1.20243e+06	3.74293e+06	5.96503e+06	2.15912e+07	4.36354e+06	3.70665e+06	7.29251e+06	1.98147e+07	1.68105e+06	1.19028e+07	1.40993e+07	5.19752e+06	1.32758e+07	1.6679e+07	1.53407e+07	850591	1.54878e+06	256030	7.48e+06	3.66848e+06	9.81209e+06	9.37955e+06	3.34192e+06	1.41062e+07	9.85123e+06
121	147.045	1.39544	2.10649e+07	2.15452e+07	1.75747e+07	2.0866e+07	1.65789e+06	1.84624e+07	1.54953e+07	1.27975e+06	1.78251e+07	1.93358e+07	1.51483e+07	1.22003e+07	41277.5	2.10313e+06	2.25895e+07	2.03366e+06	1.92052e+07	1.78991e+06	1.06704e+07	1.28264e+07	1.20185e+07	2.21473e+07	1.94395e+07	2.38069e+07	1.10743e+07	1.66266e+07	8.86973e+06	1.09605e+07	1.19493e+07	1.14829e+07	41013.5
122	188.14	2.60261	1.06948e+07	2.661e+06	8.82584e+06	9.96228e+06	9.6252e+06	1.05154e+07	2.39721e+06	1.07728e+07	1.11873e+07	1.03598e+07	9.75448e+06	9.71342e+06	9.13506e+06	7.91917e+06	9.47451e+06	969009	3.22551e+06	1.02064e+07	172708	7.15527e+06	6581.65	9.36974e+06	1.00921e+07	1.17337e+07	235551	7.27856e+06	7.33004e+06	1e-05	7.35603e+06	7.07562e+06	6.61462e+06
123	350.118	3.62115	1.80392e+07	2.37155e+07	1.09258e+07	1.26122e+07	1.08752e+07	1.30986e+07	1.76924e+07	1.17342e+07	9.58123e+06	1.60995e+07	1.58849e+07	1.46548e+07	1.06423e+07	1.28349e+07	1.2589e+07	1.03129e+07	9.86552e+06	1.23893e+07	9.26731e+06	1.68667e+07	1.06968e+07	1.04991e+07	1.4375e+07	1.30186e+07	5.1867e+06	4.29711e+06	5.22403e+06	4.96587e+06	1.41552e+07	5.08849e+06	1.14899e+07
124	399.248	3.53957	1e-05	1e-05	1e-05	1e-05	5170.17	2.00537e+06	2.14818e+06	2.07361e+06	1.3528e+06	1.28775e+06	6.15214e+06	8.74118e+06	1.0669e+07	3.10124e+06	2.85439e+06	2.77536e+06	2.67447e+06	2.85824e+06	2.0106e+06	2.58011e+06	2.04419e+06	5.29854e+06	5.31193e+06	5.98201e+06	2.9609e+06	3.18832e+06	2.78729e+06	2.84171e+06	2.98233e+06	3.40255e+06	3.04625e+06
125	144.081	2.06232	8.92559e+06	9.48888e+06	8.63338e+06	8.67991e+06	89177	7.62848e+06	6.90892e+06	6.81609e+06	6.97664e+06	8.82294e+06	8.27406e+06	8.17711e+06	5.21598e+06	304227	8.1511e+06	7.08501e+06	7.57774e+06	7.52666e+06	5.16943e+06	7.72407e+06	6.64913e+06	8.28097e+06	8.76598e+06	9.25371e+06	6.70499e+06	9.64406e+06	5.69304e+06	6.80693e+06	6.04032e+06	7.37912e+06	62186.4
126	118.087	6.838	1.34868e+06	2.49842e+06	1.09318e+06	3.06364e+06	2.46191e+06	3.11687e+06	1.45948e+06	3.92576e+06	2.79978e+06	3.1044e+06	4.14022e+06	4.99317e+06	2.87988e+06	3.77843e+06	2.09471e+06	2.64869e+06	1.36599e+06	4.5787e+06	6.21247e+06	2.79424e+06	2.77327e+06	6.97851e+06	4.07321e+06	5.25317e+06	1.13678e+06	2.0503e+06	1.94969e+06	1.84516e+06	1.38933e+06	2.03191e+06	2.74744e+06
127	146.061	3.91805	5.99869e+06	5.6079e+06	5.6277e+06	6.28177e+06	5.79501e+06	1.84453e+06	2.24073e+06	1.88325e+06	2.25087e+06	2.52717e+06	2.45982e+06	2.25288e+06	2.54078e+06	6.23036e+06	6.76665e+06	8.13585e+06	7.69677e+06	7.57153e+06	1.68537e+06	2.24242e+06	2.05514e+06	3.44788e+06	3.22536e+06	3.39646e+06	2.4232e+06	2.15586e+06	2.73755e+06	2.10157e+06	3.17036e+06	2.41228e+06	3.01577e+06
128	120.081	2.05547	3.02937e+09	3.11207e+09	5.10835e+08	3.0547e+09	1.22958e+08	2.36995e+09	2.20463e+09	2.52796e+09	2.7067e+09	3.05017e+09	2.91426e+09	2.80841e+09	1.98819e+09	2.25565e+09	2.60295e+09	2.52433e+09	9.18163e+08	2.82374e+09	1.63007e+09	2.47406e+09	2.1808e+09	2.60843e+09	2.8136e+09	3.07138e+09	2.02471e+09	1.65045e+09	1.90688e+09	2.00555e+09	2.0293e+09	1.48321e+09	1.63945e+07
129	83.0613	7.84088	8.60706e+07	9.19646e+07	1.0974e+08	9.29888e+07	7.09298e+07	9.73239e+07	1.0551e+08	7.89243e+07	1.34844e+08	9.45295e+07	5.30086e+07	1.7012e+08	6.54536e+07	1.26572e+08	9.84278e+07	1.14627e+08	5.21422e+07	2.16897e+08	1.73485e+08	1.2608e+08	3.61581e+07	6.89242e+07	9.65982e+07	7.2695e+07	9.12926e+07	2.33357e+08	1.69212e+08	1.93054e+08	7.08823e+07	1.50279e+08	1.04431e+08
130	60.0455	8.00173	7.11906e+07	3.59975e+07	3.99463e+07	2.96126e+07	2.69717e+07	6.77786e+07	5.04919e+07	1.93806e+07	3.74002e+07	4.16989e+07	4.8783e+07	3.65318e+07	3.26593e+07	6.90984e+07	6.88074e+07	6.75098e+07	4.96891e+07	4.4759e+07	5.14256e+07	5.13558e+07	2.99321e+07	2.50101e+07	7.51504e+07	6.60243e+07	6.87247e+07	5.97868e+07	3.6561e+07	7.1963e+07	2.2366e+07	5.41844e+07	3.65467e+07
131	120.082	1.80772	1.08769e+08	1.62189e+07	1.01688e+08	8.25267e+07	2.5494e+09	9.33835e+07	8.07345e+07	9.62642e+07	1.04105e+08	1.00052e+08	7.74274e+07	8.2299e+07	8.08981e+07	9.83027e+07	8.84773e+07	9.82431e+07	1.10153e+08	8.93107e+07	5.17057e+07	3.245e+07	7.31245e+07	9.59936e+07	1.05867e+08	6.68991e+07	6.76041e+07	4.73898e+07	6.23447e+07	8.09588e+07	4.00639e+07	7.64021e+07	1.67916e+09
132	64.0168	7.58819	7.33204e+06	1.26497e+07	5.42962e+06	6.74798e+06	3.79307e+06	1.24068e+07	8.41417e+06	4.51784e+06	1.41443e+07	4.88731e+06	5.46838e+06	1.6783e+07	7.34559e+06	8.16081e+06	1.11488e+07	3.78361e+06	9.99891e+06	6.74897e+06	5.29534e+06	9.5749e+06	1.54597e+07	6.2836e+06	5.33674e+06	4.08741e+06	6.80353e+06	2.01153e+07	1.09278e+07	1.70144e+07	5.93922e+06	1.59139e+07	1.30592e+07
133	139.018	12.9387	7.25042e+06	1.58736e+07	1.24928e+07	1.73643e+07	7.9901e+06	1.03173e+07	5.85813e+06	1.14916e+07	5.85377e+06	7.36954e+06	4.72068e+06	6.20047e+06	1.03797e+07	8.23364e+06	4.00249e+06	1.17215e+07	7.57713e+06	5.6408e+06	5.70718e+06	2.31804e+07	8.80982e+06	7.29119e+06	1.442e+07	1.83255e+07	1.0026e+07	1.35543e+07	5.83049e+06	9.15381e+06	7.91702e+06	2.19766e+07	1.16776e+07
134	105.043	7.80435	1.20766e+07	4.45647e+06	3.28449e+06	4.92809e+06	7.39022e+06	1.23092e+07	1.28495e+07	3.51331e+06	1.07045e+07	6.6906e+06	3.69337e+06	1.76205e+07	1.28109e+07	1.06182e+07	3.69953e+06	3.1199e+06	8.73473e+06	1.72178e+07	6.75784e+06	6.53577e+06	1.32916e+07	5.70722e+06	8.81818e+06	3.84062e+06	1.05201e+07	1.36816e+07	1.24122e+07	1.45198e+07	4.39762e+06	1.15819e+07	7.40166e+06
135	154.991	0.522473	1.67927e+07	1.4869e+07	1.94429e+07	1.70528e+07	1.8439e+07	1.72527e+07	1.80935e+07	1.69079e+07	1.76036e+07	1.78212e+07	1.69853e+07	1.66404e+07	1.71876e+07	1.88104e+07	1.77274e+07	1.83654e+07	1.69102e+07	1.84128e+07	1.58241e+07	1.6684e+07	1.66511e+07	1.75033e+07	1.66256e+07	1.6458e+07	1.75608e+07	2.65146e+06	1.94834e+07	1.687e+07	1.72874e+07	1.46232e+07	1.89826e+07
136	64.0168	11.3261	8.52603e+06	4.76116e+06	6.30663e+06	9.00364e+06	1.35651e+07	6.40555e+06	1.87075e+07	3.96442e+06	1.28337e+07	1.68626e+07	3.47447e+06	4.56363e+06	4.20676e+06	2.29353e+07	9.38359e+06	1.63653e+07	1.31184e+07	2.439e+07	1.03985e+07	1.00972e+07	8.04569e+06	8.9704e+06	4.63425e+06	6.7533e+06	1.7749e+07	9.0074e+06	5.58183e+06	1.72668e+07	4.43979e+06	1.89496e+07	4.34559e+06
137	118.087	2.68159	3.38876e+06	3.15102e+06	7.95702e+06	7.03402e+06	4.7149e+06	6.44285e+06	6.28858e+06	4.67963e+06	4.29554e+06	5.18746e+06	5.60432e+06	3.91832e+06	3.71219e+06	3.60536e+06	5.16265e+06	6.14707e+06	4.63968e+06	7.43313e+06	3.5632e+06	4.90641e+06	2.20854e+06	4.37779e+06	5.68225e+06	6.14321e+06	3.4399e+06	3.97365e+06	2.87615e+06	4.59712e+06	3.35425e+06	7.051e+06	4.78864e+06
138	158.093	0.796137	9.79731e+06	2.06796e+07	2.74523e+07	3.22888e+07	1.32843e+07	27682.3	229942	6.509e+06	2.07748e+07	3.98323e+06	8.12745e+06	8.10556e+06	4.55683e+06	1.06204e+07	2.70836e+07	8.91919e+06	715125	1.53268e+07	1.27825e+06	3.80119e+06	2.74201e+06	9.84839e+06	8.96004e+06	1.11734e+07	3.44172e+06	1.45375e+07	2.55799e+06	3.33255e+06	1.1909e+07	3.80542e+06	5.27986e+06
139	132.103	1.07317	1.95548e+09	1.43446e+09	1.69097e+09	1.62414e+09	1e-05	2.40123e+09	2.15451e+09	1.99367e+09	1.96947e+09	1.29799e+09	1.36044e+09	1.54404e+09	3.70639e+09	2.9783e+09	1.7053e+09	3.40467e+09	1.48697e+09	3.93185e+09	1.35201e+09	1.34348e+09	9.6516e+08	2.49422e+09	2.68292e+09	1.67659e+09	1.23962e+09	1.3322e+09	1.4925e+09	1.30378e+09	1.02894e+09	1.4047e+09	7.00654e+07
140	60.0455	4.73295	6.87823e+07	2.86445e+07	9.37564e+07	7.79555e+07	8.76199e+07	4.19254e+07	6.82618e+07	2.6769e+07	1.56509e+08	5.83015e+07	5.42198e+07	3.16904e+07	1.34037e+08	4.71303e+07	5.14044e+07	4.71147e+07	5.607e+07	8.0813e+07	6.94147e+07	2.56647e+08	4.46573e+07	5.09104e+07	1.67887e+08	3.16667e+07	4.43581e+07	6.81085e+07	3.11839e+07	1.22047e+08	1.28626e+08	1.66108e+08	9.05906e+07
141	138.092	1.33729	69621.2	43160.6	3.82399e+06	3.66188e+06	53742.4	37083.9	35919.8	83196.6	3.59113e+07	3.36056e+07	7.65513e+07	1.31429e+08	4.68672e+08	141206	33805.2	1.43411e+07	3.56992e+06	1.54935e+07	2.12707e+07	5.91059e+07	6.88181e+07	194036	113444	85542.3	7.42864e+07	8.12123e+07	6.94053e+07	5.19046e+07	7.83422e+07	3.91859e+07	1.40984e+06
142	132.102	2.64038	7.10094e+06	5.94895e+06	1.00492e+07	7.53696e+06	4.22344e+06	1.03184e+07	1.01616e+07	6.85545e+06	1.22347e+07	5.54131e+06	1.99653e+07	7.13084e+06	6.52777e+06	4.65371e+06	1.18768e+07	4.88959e+06	1.40291e+07	5.04319e+06	4.70967e+06	6.28606e+06	5.43828e+06	7.35247e+06	5.57896e+06	8.36968e+06	7.18184e+06	3.14966e+06	5.18324e+06	7.10265e+06	8.88138e+06	5.97437e+06	8.50184e+06
143	182.082	1.90448	3.13832e+06	8.27938e+06	1.08159e+07	5.07819e+06	832125	6.76891e+06	5.78956e+06	133623	5.11232e+06	9.24394e+06	1.32125e+07	6.3977e+06	1.75927e+07	1.50256e+06	3.61992e+06	1.7485e+06	3.2636e+06	8.8611e+06	901893	268591	3.29716e+06	9.07109e+06	5.52773e+06	4.93617e+06	2.23115e+06	1.7138e+07	5.47735e+06	1.16095e+07	1.49328e+06	1.63883e+07	386141
144	168.094	2.0529	640163	6.77133e+06	1.45642e+06	2.95919e+06	193663	4.53495e+06	2.04741e+06	1e-05	4.72422e+06	1.35047e+06	536024	3.5295e+06	1.02999e+06	2.3371e+06	2.09696e+06	770057	4.52267e+06	2.89638e+06	3.78814e+06	1.35988e+06	676542	3.75559e+06	5.22338e+06	4.05927e+06	4.39038e+06	1.53936e+07	1.89827e+06	9.11467e+06	1.06279e+06	8.37044e+06	174464
145	132.102	6.08743	1.71542e+06	4.74493e+06	2.90779e+06	3.10395e+06	3.79813e+06	7.66361e+06	2.32036e+06	6.76184e+06	3.70221e+06	5.91636e+06	6.92078e+06	1.01305e+07	8.60791e+06	4.58209e+06	6.74336e+06	5.62632e+06	3.15151e+06	3.31426e+06	4.23376e+06	8.33963e+06	8.48113e+06	6.4077e+06	2.75711e+06	5.80529e+06	1.5575e+06	1.77021e+06	1.15212e+06	2.76554e+06	7.47902e+06	5.63705e+06	2.14893e+06
146	132.103	1.45562	5.07543e+09	7.21968e+08	7.76716e+08	5.87246e+09	7.05426e+07	1.24769e+09	4.51368e+09	6.27669e+06	4.62931e+09	5.07976e+09	5.06559e+09	5.52035e+09	3.51505e+08	5.64406e+07	5.51471e+09	2.17676e+08	5.11192e+09	5.8998e+08	3.46893e+09	8.3123e+08	1.09361e+09	5.5035e+09	5.2437e+09	6.2283e+09	4.13012e+09	2.67498e+09	8.374e+08	3.05818e+09	4.78239e+09	3.06403e+09	2.2958e+08
147	83.0613	12.4192	2.7889e+08	1.61966e+09	1.28074e+08	1.58818e+09	1.61771e+09	1.4869e+09	2.15931e+08	2.07142e+08	3.3856e+08	1.56988e+09	1.69033e+09	1.59174e+09	6.06905e+08	1.54076e+09	1.6031e+09	1.51818e+09	1.52082e+09	1.47021e+09	3.09528e+08	1.4395e+09	1.70259e+09	1.45321e+09	4.44122e+08	1.61345e+09	1.63878e+08	1.92789e+08	2.76675e+08	2.0515e+08	1.50464e+09	6.97132e+08	2.96797e+08
148	60.0455	12.4211	1.99889e+08	6.18469e+07	6.01665e+08	7.21303e+08	6.30129e+08	5.65021e+07	6.01745e+07	7.60093e+07	9.3099e+07	1.13168e+08	6.52327e+08	1.14024e+08	9.86187e+07	6.29332e+08	4.05286e+07	6.12105e+08	1.86325e+08	7.29467e+08	1.00719e+08	6.42766e+08	6.45639e+08	7.04945e+08	6.64553e+08	1.28528e+08	1.20184e+08	1.56118e+08	4.13352e+07	1.61113e+08	6.8456e+08	2.06818e+08	1.40001e+08
149	150.059	0.979442	3.99856e+08	3.41733e+08	4.1201e+08	4.39471e+08	4.27307e+08	3.77287e+08	2.91055e+08	5.21976e+08	4.4257e+08	3.1449e+08	3.82466e+08	3.72441e+08	4.42267e+08	5.05121e+08	3.58652e+08	4.95525e+08	3.559e+08	4.68204e+08	3.74001e+08	3.36005e+08	2.94972e+08	3.77871e+08	4.00709e+08	6.80432e+08	3.69963e+08	4.38716e+08	3.12131e+08	4.58098e+08	2.92754e+08	4.27084e+08	4.91479e+08
150	86.0973	1.0616	3.98295e+08	4.03734e+08	3.72113e+08	4.05291e+08	1e-05	3.09343e+08	4.07997e+08	9.58317e+08	3.84337e+08	3.82162e+08	3.37457e+08	3.81211e+08	1.50801e+08	6.51967e+08	4.40998e+08	1.44802e+09	3.73175e+08	1.29263e+09	1.8232e+08	3.83093e+08	2.50419e+08	4.08601e+08	3.54851e+08	4.34009e+08	2.37861e+08	3.19881e+08	1.82483e+08	3.43835e+08	2.5715e+08	3.55386e+08	1.77539e+07
151	241.032	0.768014	1.76863e+08	4.54498e+07	2.54192e+07	1.31897e+08	1.38977e+08	1.45254e+08	1.67961e+08	1.55679e+08	1.68892e+08	1.56987e+08	1.29039e+08	1.20791e+08	1.21246e+08	1.24484e+07	1.15954e+07	1.37221e+08	1.08026e+08	1.52616e+08	1.02542e+08	9.46948e+07	8.71024e+07	1.37549e+08	1.46062e+08	1.50602e+08	2.00593e+07	3.55436e+07	1.79689e+07	3.01691e+07	1.60891e+08	4.89242e+07	2.09114e+08
152	105.043	8.41795	1.03104e+07	1.12777e+08	8.18158e+07	1.12248e+08	1.24347e+08	1.15808e+08	1.03819e+08	1.19312e+08	9.2449e+07	1.17117e+08	1.11664e+08	1.30446e+08	1.13758e+07	1.27391e+08	1.26699e+08	1.16762e+08	1.1022e+08	1.05917e+08	1.56175e+07	1.14444e+08	1.26148e+08	6.85489e+06	6.80768e+06	1.15819e+08	1.0374e+08	2.63425e+07	1.06704e+08	4.0166e+07	1.30596e+08	2.00156e+07	9.12154e+07
153	133.032	0.982662	9.28142e+07	8.11614e+07	9.61077e+07	7.25224e+07	8.1104e+07	7.89622e+07	6.92041e+07	1.20446e+08	1.13103e+08	8.52493e+07	8.14896e+07	8.00677e+07	1.07907e+08	1.06735e+08	8.58048e+07	1.0792e+08	8.46902e+07	1.05172e+08	7.50682e+07	8.06505e+07	7.01505e+07	6.97665e+07	1.01037e+08	1.14689e+08	6.63743e+07	1.01846e+08	6.44764e+07	7.42679e+07	5.28317e+07	9.50233e+07	9.46033e+07
154	139.018	6.03562	3.05493e+06	4.9247e+06	2.68846e+06	1.18508e+07	1.49988e+07	2.71609e+06	6.64865e+06	3.31425e+06	4.96581e+06	1.02971e+07	3.35748e+06	5.6096e+06	1.57765e+07	1.15135e+07	8.34051e+06	2.6442e+06	5.11826e+06	5.34631e+06	9.47076e+06	1.9198e+07	4.33375e+06	1.53888e+07	7.62819e+06	1.23543e+07	8.92998e+06	2.43309e+07	1.48725e+07	2.80763e+07	3.66562e+06	9.5967e+06	2.25865e+07
155	167.014	5.79948	2.20553e+07	2.96805e+07	1.96056e+07	6.25191e+06	2.96662e+07	3.0613e+07	2.42527e+07	1.95647e+07	2.48706e+07	2.01509e+07	3.16346e+07	2.19359e+07	3.28359e+06	5.03919e+06	1.65549e+07	3.00149e+07	1.68329e+06	2.59116e+07	2.49909e+07	2.10941e+07	4.2039e+06	2.60905e+07	3.04601e+07	4.217e+06	2.48334e+07	2.24012e+07	2.61537e+07	7.52725e+06	2.0969e+07	1.29343e+07	2.06292e+07
156	235.12	1.06693	1e-05	1e-05	5.45172e+06	5.11089e+06	1.71323e+07	5.0396e+06	802536	1.54154e+07	118426	186956	1.01675e+07	1.59507e+07	5.01556e+07	5.56675e+06	393623	2.49285e+07	5.76055e+06	2.5917e+07	76863.6	292682	188419	949004	734039	478684	5.40455e+06	4.36623e+06	3.68914e+06	3.33965e+06	2.93798e+06	1.11157e+06	238530
157	104.054	0.982044	1.65866e+07	1.76815e+07	2.30943e+07	1.97337e+07	1.95467e+07	1.63736e+07	1.59132e+07	2.40314e+07	2.03056e+07	1.42565e+07	1.58906e+07	1.66311e+07	2.06802e+07	2.16096e+07	1.71162e+07	2.23289e+07	1.42502e+07	2.14783e+07	1.63542e+07	1.27226e+07	1.41961e+07	2.07818e+07	1.67315e+07	3.09645e+07	1.10146e+07	1.32652e+07	1.41674e+07	1.95125e+07	1.33979e+07	1.44505e+07	1.95633e+07
158	398.243	5.84914	6.29579e+06	6.34383e+06	6.62159e+06	6.62424e+06	7.46745e+06	7.18909e+06	6.73011e+06	6.6686e+06	5.98251e+06	6.33828e+06	6.1238e+06	6.84473e+06	6.51758e+06	5.91528e+06	6.53744e+06	6.76561e+06	6.24523e+06	7.01783e+06	1.49322e+06	1.7845e+06	893964	2.28566e+06	3.17332e+06	5.20403e+06	1.00389e+06	4.56995e+06	6.24691e+06	2.76383e+06	6.42531e+06	4.54069e+06	5.75856e+06
159	230.114	1.57009	1e-05	61009	231866	342316	15275.7	912473	1.19182e+06	5.0246e+06	249998	169342	6.52986e+06	2.01585e+07	1.68287e+07	1.84311e+06	468829	2.43356e+06	366988	2.66249e+06	223681	344048	76309.4	412020	264350	327156	505160	1.42565e+06	433401	1.37619e+06	926003	1.1916e+06	19458.3
160	230.114	0.996799	14651	60965.1	357474	213757	4.66632e+06	1.35557e+06	990425	861449	242639	244959	1.8738e+07	3.88272e+06	3.81447e+07	4.46985e+06	178956	5.24605e+06	375867	2.74195e+06	120041	422419	258083	774968	657240	499411	1.45122e+06	1.60524e+06	651046	1.05819e+06	676881	1.65793e+06	1.10112e+07
161	217.098	2.94878	5.65726e+06	5.84644e+06	5.42799e+06	5.58492e+06	5.37087e+06	5.14208e+06	5.54477e+06	5.47729e+06	5.87871e+06	5.99795e+06	6.08515e+06	6.40821e+06	6.24196e+06	5.01248e+06	5.64636e+06	5.5102e+06	5.112e+06	6.0773e+06	3.689e+06	2.59885e+06	4.32862e+06	5.56003e+06	5.97918e+06	6.65787e+06	2.80243e+06	3.96777e+06	2.26492e+06	3.98982e+06	4.30111e+06	2.05354e+06	4.21576e+06
162	182.082	1.52081	2.69085e+08	1.8659e+07	3.94408e+07	2.28715e+07	9.00048e+07	5.37528e+07	2.85025e+07	7.21765e+07	1.33833e+07	1.61408e+07	1.08326e+08	7.50202e+06	2.94939e+07	9.49767e+07	6.01001e+07	8.61053e+07	2.43687e+07	7.63456e+07	7.68752e+06	2.24837e+07	1.07232e+08	2.94909e+07	3.58458e+07	2.23749e+07	1.69688e+07	2.46781e+07	1.72007e+07	5.19087e+07	1.30152e+07	6.18895e+07	3.9563e+07
163	132.103	1.08955	2.9595e+09	1.36837e+09	2.34023e+09	2.22263e+09	8.06702e+09	9.50033e+08	1.81484e+09	4.42103e+06	2.46566e+09	2.53585e+09	1.06697e+09	2.18453e+09	4.75198e+09	6.0695e+09	1.18986e+09	5.69803e+09	2.22576e+09	4.59878e+09	7.1062e+08	2.10244e+09	2.02954e+09	7.45256e+08	5.07961e+08	1.12202e+09	1.80899e+09	1.27625e+09	1.02432e+09	1.30378e+09	7.8801e+08	1.4047e+09	5.98856e+09
164	83.0613	6.13127	2.63514e+08	1.42219e+09	1.02111e+09	9.57307e+08	1.01543e+09	9.73935e+08	1.10458e+09	1.10634e+09	1.25753e+09	9.94619e+08	1.21782e+09	1.03423e+09	4.04778e+08	1.0609e+09	9.43079e+08	1.13814e+09	1.02467e+09	8.97982e+08	1.3681e+09	9.01684e+08	1.14218e+09	2.01389e+08	2.1337e+08	8.9744e+08	1.10516e+09	4.03834e+08	1.04783e+09	1.42498e+09	9.66841e+08	4.38869e+08	8.51995e+08
165	83.0613	5.96425	3.39569e+08	1.05724e+09	8.57663e+08	1.00905e+09	1.08763e+09	5.72427e+08	2.84615e+08	1.0221e+09	7.70493e+08	9.28279e+08	9.93942e+08	2.97839e+08	3.08947e+08	9.94537e+08	9.89151e+08	1.03511e+09	1.0138e+09	8.91862e+08	9.6198e+08	2.30869e+08	8.37264e+08	2.48832e+08	9.68378e+08	8.75839e+08	8.80396e+08	4.84455e+08	1.18453e+09	1.39472e+09	1.43287e+08	3.39636e+08	8.12121e+08
166	60.0455	5.77795	1.42217e+08	2.85388e+08	1.05243e+08	7.66715e+07	9.27102e+07	1.19661e+08	1.10807e+08	6.10618e+07	1.07584e+08	2.94701e+08	2.10304e+08	5.46464e+07	4.44419e+07	8.78025e+07	1.61359e+08	9.96157e+07	1.14392e+08	5.29824e+07	3.85814e+07	7.4265e+07	3.89374e+07	8.71583e+07	8.70508e+07	8.8028e+07	1.05586e+08	4.8024e+08	3.92333e+08	3.19808e+08	9.16995e+07	1.99393e+08	3.74447e+08
167	60.0455	4.13588	9.17302e+07	9.10211e+07	2.84035e+07	9.17678e+07	7.14741e+07	3.33785e+07	5.37803e+07	2.24722e+07	6.77161e+07	8.77599e+07	9.79744e+07	2.63372e+07	4.98864e+07	1.01063e+08	3.6563e+07	7.6519e+07	1.44261e+08	5.51726e+07	2.09774e+08	8.04011e+07	6.93451e+07	1.05705e+08	8.85433e+07	3.5992e+07	8.32124e+07	1.51994e+08	2.24832e+07	7.41727e+07	4.70961e+07	7.83311e+07	4.04445e+07
168	64.0168	8.38342	3.70154e+06	1.61748e+07	1.02798e+08	1.28205e+07	1.33879e+08	1.23062e+08	1.4875e+07	1.23148e+06	7.05924e+06	1.2712e+07	2.28898e+06	3.0076e+07	9.48032e+06	1.49395e+07	1.92143e+07	1.21172e+07	1.22016e+08	1.22338e+07	1.39825e+07	1.38533e+07	3.54516e+07	7.84682e+06	1.56136e+07	1.38299e+07	1.68599e+07	1.55155e+07	1.99346e+07	4.37192e+07	1.10104e+07	1.60436e+07	1.75181e+07
169	154.991	2.50873	3.9393e+07	1.03347e+07	3.00191e+07	4.46643e+07	4.91309e+07	3.18247e+07	3.40976e+07	4.6421e+07	5.52558e+07	2.65532e+07	2.98722e+07	4.03985e+07	5.87386e+06	7.10598e+07	5.05825e+07	6.5809e+06	3.56237e+07	5.25109e+07	1.10247e+07	1.35385e+07	5.48968e+07	5.95767e+06	4.13865e+07	4.84421e+07	3.92992e+07	1.60775e+07	6.59674e+06	1.41906e+07	1.05079e+07	3.54653e+07	3.89783e+07
170	154.991	2.69052	5.22502e+07	7.47849e+07	8.9144e+06	5.86434e+07	1.38392e+07	4.85872e+07	5.32643e+07	1.34632e+07	6.50298e+07	1.00116e+07	3.85737e+07	1.09051e+07	8.29978e+06	6.46873e+06	1.30075e+07	1.57342e+07	4.28292e+07	5.00319e+07	1.67289e+07	2.24943e+07	4.68639e+07	4.29416e+07	2.18319e+07	4.01009e+07	4.68741e+07	2.23241e+07	3.98065e+07	6.82908e+07	3.19002e+07	1.2838e+07	1.00269e+07
171	257.979	0.689611	659525	1.34406e+06	2.03389e+06	1.87675e+06	935798	745821	1.72764e+06	1e-05	8.76682e+06	7.17701e+06	5.6993e+06	611391	977876	686425	1.34009e+06	737616	1.11895e+06	862476	5.7615e+06	9.95576e+06	8.78327e+06	1.76456e+06	1.58938e+06	2.01371e+06	561684	3.05903e+06	1.01308e+06	2.14777e+06	535302	2.28356e+06	2.27182e+06
172	60.0455	6.42023	1.51127e+08	5.26668e+07	9.08402e+07	7.71597e+07	1.27529e+08	5.86812e+07	2.20754e+08	6.97794e+07	1.41385e+08	3.3983e+07	9.06769e+07	9.1531e+07	6.75938e+07	5.93934e+07	7.30897e+07	6.10376e+07	8.73209e+07	3.88974e+07	3.17732e+08	5.33394e+07	5.78631e+07	5.38651e+07	1.21392e+08	5.83736e+07	9.3567e+07	4.28055e+08	6.69053e+07	1.57603e+08	3.2015e+07	2.34394e+08	5.55917e+07
173	182.986	13.1292	2.04168e+08	2.36495e+08	3.22541e+07	2.26927e+08	2.30367e+08	2.30188e+08	1.66061e+08	2.2394e+08	2.07022e+08	2.24781e+08	2.37283e+08	2.19963e+08	1.69739e+08	2.40766e+08	2.34978e+08	2.31391e+08	2.12012e+08	2.21082e+08	2.32759e+07	1.95315e+08	2.2519e+07	2.20547e+08	2.17177e+08	2.10926e+08	1.1738e+07	5.01814e+07	1.87842e+08	6.91508e+07	2.03058e+08	2.6902e+07	1.84365e+08
174	132.103	4.14378	5.06066e+06	4.26079e+06	1.36787e+07	7.57523e+06	4.11181e+06	6.4493e+06	6.18406e+06	9.32085e+06	7.08877e+06	9.90925e+06	5.30869e+06	1.68127e+07	7.95626e+06	1.01473e+07	3.12216e+06	8.99759e+06	9.85907e+06	4.61573e+06	9.41611e+06	4.70838e+06	9.20063e+06	9.42157e+06	6.99399e+06	4.25479e+06	3.4626e+06	6.057e+06	4.3047e+06	2.94185e+06	1.08101e+07	1.24042e+07	4.05018e+06
175	60.0455	3.1207	1.74908e+07	5.79384e+07	4.22517e+07	4.53375e+07	3.80598e+07	4.99916e+07	4.54414e+07	3.68569e+07	1.3542e+07	2.45004e+07	9.84329e+06	3.18287e+07	3.47397e+07	2.21404e+07	5.56312e+07	3.39891e+07	4.60284e+07	2.72988e+07	3.43285e+07	2.75483e+07	3.4742e+07	3.51729e+07	5.19619e+07	7.30914e+07	2.4086e+07	6.95416e+07	3.92042e+07	9.92296e+07	5.09839e+07	6.59525e+07	3.43732e+07
176	132.103	2.09067	2.7564e+07	2.7784e+07	2.53905e+07	1.99045e+07	9.34931e+06	1.29214e+07	1.08574e+07	1.31845e+07	8.54224e+06	5.91035e+06	2.09176e+07	8.46931e+06	1.95506e+07	1.07208e+07	1.05835e+07	1.03569e+07	5.05229e+06	8.88777e+06	9.69782e+06	7.10358e+06	4.93471e+06	1.41099e+07	2.70595e+07	5.90397e+06	1.02784e+07	1.17591e+07	5.12101e+06	1.45524e+07	8.11851e+06	8.0806e+06	6.89341e+06
177	139.018	5.58678	5.03328e+06	6.962e+06	6.7187e+06	3.42466e+06	1.71014e+07	1.33735e+07	6.82045e+06	1.50848e+07	1.4805e+07	8.51498e+06	8.45956e+06	5.09802e+06	9.50892e+06	1.19191e+07	3.45971e+06	1.02344e+07	1.69049e+07	8.7837e+06	1.0084e+07	1.31853e+07	3.34894e+06	1.00003e+07	1.00697e+07	1.18738e+07	1.44744e+07	8.14433e+06	1.24033e+07	1.09738e+07	3.1265e+06	1.3805e+07	3.50413e+06
178	182.986	4.18958	4.54386e+06	4.89955e+06	1.08643e+07	1.27093e+07	4.89025e+06	7.16489e+06	4.88278e+06	4.42741e+06	5.88622e+06	1.04862e+07	1.41324e+07	9.18429e+06	7.8143e+06	8.64581e+06	5.87872e+06	6.88858e+06	7.92282e+06	4.63676e+06	8.90983e+06	1.31276e+07	1.00546e+07	8.68934e+06	8.78944e+06	3.89093e+06	4.43515e+06	2.38405e+06	1.02447e+07	1.47444e+07	9.85191e+06	1.77783e+07	1.25373e+07
179	118.087	2.0671	8.28588e+06	6.37793e+06	7.19634e+06	5.01098e+06	3.14336e+06	5.40019e+06	3.05028e+06	8.90897e+06	4.23601e+06	7.80815e+06	6.81499e+06	7.85032e+06	5.7911e+06	5.41859e+06	9.69631e+06	5.87988e+06	9.1457e+06	4.69098e+06	2.63622e+06	5.52331e+06	6.7783e+06	7.48428e+06	4.65324e+06	6.93643e+06	5.26443e+06	6.29553e+06	1.51409e+06	8.73239e+06	3.45611e+06	1.22476e+07	5.03693e+06
180	139.018	4.2961	5.47029e+06	5.65582e+06	1.01318e+07	9.73159e+06	4.19754e+06	1.34702e+07	2.88778e+06	3.05772e+06	9.93845e+06	3.75147e+06	5.41004e+06	5.67882e+06	4.13945e+06	4.28646e+06	4.39915e+06	6.86294e+06	1.2521e+07	1.1438e+07	5.8218e+06	5.96141e+06	8.34565e+06	7.28096e+06	2.67261e+06	5.42548e+06	7.8763e+06	1.5236e+07	7.28165e+06	2.15031e+07	7.6548e+06	1.27606e+07	5.85387e+06
181	105.043	10.6113	9.64399e+06	1.94343e+07	4.26304e+06	5.38164e+06	5.07352e+06	6.72886e+06	2.80577e+06	5.62647e+07	1.48958e+07	4.39143e+06	8.19741e+06	1.03842e+07	7.33289e+06	5.69975e+06	3.43459e+06	1.45355e+07	3.82498e+06	6.46121e+06	6.86319e+06	6.18257e+06	8.62059e+06	7.63896e+06	8.70444e+06	6.88731e+06	1.26526e+07	4.78015e+06	1.55238e+07	2.21769e+07	1.28461e+07	1.05026e+07	7.78168e+06
182	118.087	3.33458	8.65152e+06	4.95845e+06	6.28098e+06	2.07012e+06	4.74099e+06	2.37206e+06	8.51472e+06	4.67963e+06	6.50613e+06	9.3766e+06	5.20138e+06	7.63266e+06	3.76317e+06	6.6212e+06	3.70818e+06	6.04736e+06	9.87729e+06	4.74707e+06	4.47865e+06	6.0044e+06	4.73481e+06	8.09355e+06	9.66495e+06	5.86262e+06	1.72586e+06	2.59839e+06	3.30198e+06	5.2742e+06	7.71621e+06	4.90317e+06	9.8191e+06
183	139.018	3.72129	5.44796e+06	8.20942e+06	3.98312e+06	7.26946e+06	3.21839e+06	4.24077e+06	7.18869e+06	2.076e+06	6.52048e+06	4.23422e+06	2.75595e+06	3.98876e+06	8.35628e+06	7.20841e+06	4.19755e+06	5.49673e+06	5.38785e+06	2.92051e+06	7.38641e+06	6.27584e+06	3.95943e+06	2.18807e+06	1.95904e+06	4.15196e+06	3.1305e+06	1.83757e+07	4.26141e+06	1.17005e+07	2.03425e+06	1.45212e+07	6.20508e+06
184	182.986	1.06241	4.85564e+06	2.87938e+06	3.24419e+06	1.99303e+06	6.29974e+06	5.53717e+06	4.16932e+06	3.04451e+06	6.38428e+06	3.87511e+06	6.72835e+06	3.24509e+07	2.3163e+07	6.6963e+06	4.91935e+06	3.96077e+06	4.25345e+06	2.15917e+06	3.86676e+07	3.76594e+07	3.49848e+06	6.29812e+06	3.96656e+06	3.61611e+07	9.26243e+06	2.64862e+06	5.10945e+06	1.89768e+07	5.18579e+06	2.12685e+07	4.42104e+06
185	167.014	5.37005	5.78507e+06	4.30898e+06	4.20913e+06	5.0021e+06	3.47594e+06	5.10665e+06	4.19292e+06	1.51995e+06	3.45046e+06	6.79942e+06	3.32213e+06	2.59535e+06	7.51385e+06	5.25263e+06	2.62908e+06	4.24411e+06	5.32549e+06	3.53597e+06	2.70766e+06	3.35478e+06	2.36368e+06	6.27968e+06	1.72623e+06	2.58286e+06	6.79598e+06	1.01316e+07	3.41068e+06	1.01693e+07	2.71224e+06	1.66521e+07	4.5295e+06
186	118.087	4.73243	3.26132e+06	3.54105e+06	2.95958e+06	3.93549e+06	5.12822e+06	3.20672e+06	7.82239e+06	4.8896e+06	3.64612e+06	2.52787e+06	1.15413e+07	8.81112e+06	3.79966e+06	5.74128e+06	6.43423e+06	4.75931e+06	4.32539e+06	4.95242e+06	1.10222e+07	4.81341e+06	3.45659e+06	2.53189e+06	2.60875e+06	9.83282e+06	1.01371e+06	1.9606e+06	3.45911e+06	3.50927e+06	3.23671e+06	6.78881e+06	2.24582e+06
187	118.087	4.42894	5.81354e+06	8.07994e+06	5.53468e+06	1.14218e+07	7.36075e+06	4.72445e+06	3.65552e+06	8.48766e+06	2.4309e+06	3.93553e+06	1.61581e+07	3.95561e+06	3.82068e+06	6.25293e+06	3.24712e+06	5.25655e+06	2.16999e+06	3.40983e+06	3.67306e+06	2.41685e+06	2.4021e+06	7.84572e+06	5.41963e+06	1.01434e+07	4.45013e+06	2.03062e+06	4.2436e+06	2.69968e+06	3.36508e+06	3.17109e+06	5.14138e+06
188	118.087	0.96312	6.70181e+07	2.60715e+07	7.25439e+07	4.41422e+07	2.752e+08	5.16059e+07	5.00755e+07	2.07646e+08	1.75941e+08	2.25029e+07	4.32855e+07	5.01096e+07	2.62637e+08	2.83933e+08	6.74926e+07	2.83261e+08	4.17963e+07	2.62659e+08	2.80559e+07	3.12316e+07	5.46133e+07	2.56685e+07	5.26927e+07	7.93275e+07	6.09815e+07	1.66703e+08	1.60157e+07	1.23318e+08	1.72064e+08	1.82291e+08	3.38076e+08
189	60.0455	3.53344	3.1594e+07	2.40527e+07	5.16768e+07	3.11775e+07	3.21854e+07	3.42573e+07	4.91398e+07	3.12032e+07	6.35507e+07	3.274e+07	3.56296e+07	3.73057e+07	3.47397e+07	7.18611e+07	4.81266e+07	2.60051e+07	4.97735e+07	2.33586e+07	6.82617e+07	8.54866e+07	3.13573e+07	5.14349e+07	9.19983e+07	6.86121e+07	4.89783e+07	5.53355e+07	3.61785e+07	1.83054e+08	4.56051e+07	9.6685e+07	7.4275e+07
190	72.0818	0.97302	1.61371e+07	7.98904e+06	2.26991e+07	2.08032e+07	8.19666e+07	1.28705e+07	2.0869e+06	6.90645e+07	4.69862e+07	3.3363e+07	2.01987e+07	1.95362e+07	7.43046e+07	8.4456e+07	3.08079e+07	9.18516e+07	9.55323e+06	8.33529e+07	7.98787e+07	9.53289e+06	2.63071e+07	1.97834e+07	1.62483e+07	2.49204e+07	2.48672e+07	7.53425e+07	9.58165e+06	5.26338e+07	5.47779e+07	8.12209e+07	1.25434e+08
191	105.043	11.2811	6.31657e+06	2.09862e+07	8.94104e+06	1.42618e+07	4.05563e+07	7.62156e+06	3.82894e+06	9.07685e+06	8.91102e+06	2.9185e+07	8.20465e+06	1.22823e+07	6.16978e+06	4.67796e+06	6.61865e+06	2.01953e+07	1.75539e+07	7.53015e+06	3.83242e+06	1.38495e+07	9.32377e+06	7.37602e+06	8.5958e+06	6.88418e+06	2.14604e+07	1.58623e+07	1.40816e+07	2.40645e+07	5.8332e+06	9.56519e+06	5.69007e+06
192	166.087	2.64782	5.17627e+06	3.50208e+06	4.67021e+06	1.97102e+06	2.11559e+06	1.74351e+06	2.37698e+06	2.2629e+06	1.32249e+06	1.88801e+06	8.70862e+06	1.28461e+06	2.14743e+06	3.8842e+06	2.94645e+06	1.93005e+06	1.75291e+06	2.53122e+06	3.45307e+06	1.49631e+06	2.20592e+06	3.63708e+06	3.601e+06	2.7101e+06	1.75835e+06	2.78801e+06	2.01237e+06	4.51101e+06	952734	1.89518e+06	1.17549e+06
193	86.0973	1.40477	1.46424e+09	1.80796e+08	1.99686e+08	1.48738e+09	1.3495e+07	3.11374e+08	1.15721e+09	929388	5.69639e+08	1.28475e+09	1.41075e+09	1.42853e+09	7.75227e+08	6.00411e+07	1.39981e+09	8.28507e+08	2.75342e+08	9.77394e+08	8.94827e+08	1.3745e+08	2.86119e+08	1.66637e+08	2.37359e+08	1.79691e+09	3.79419e+08	2.58297e+08	3.54953e+08	4.90729e+08	1.21766e+09	1.38905e+08	9.77425e+06
194	60.0455	7.19293	4.27655e+07	8.03144e+07	6.79122e+07	3.31559e+07	6.74367e+07	4.39816e+07	1.91922e+08	2.71988e+08	1.46581e+08	4.90175e+07	2.97674e+07	6.99834e+07	1.42363e+08	3.29162e+07	1.17757e+08	1.13436e+08	1.13851e+08	9.52267e+07	6.86522e+07	3.403e+07	5.9426e+07	6.38095e+07	1.45809e+08	9.36576e+07	4.72771e+07	1.72625e+08	6.62875e+07	3.28899e+08	1.14059e+08	1.86138e+08	1.80721e+08
195	122.097	10.7272	8.73494e+06	2.63634e+06	5.99803e+06	1.10065e+07	5.6162e+06	6.45616e+06	1.10038e+07	1.29398e+07	1.54907e+07	7.30032e+06	6.21112e+06	1.05302e+07	4.66332e+06	4.73758e+06	4.76395e+06	6.03861e+06	7.29336e+06	5.50747e+06	2.46738e+06	2.2959e+06	9.29419e+06	7.25943e+06	1.0959e+07	2.76713e+06	2.64083e+06	8.55089e+06	6.90951e+06	1.7244e+07	7.12621e+06	1.26314e+07	7.41215e+06
196	181.015	7.84368	2.00268e+06	970613	1.88186e+06	1.45357e+06	1.4669e+06	1.06481e+06	1.85631e+06	998643	1.49564e+06	1.42351e+06	2.43059e+06	1.40993e+06	1.90823e+06	3.7228e+06	1.99089e+06	1.43667e+06	2.64836e+06	5.77035e+06	1.46714e+06	1.93949e+06	3.27255e+06	4.16529e+06	2.64677e+06	1.09658e+06	1.9041e+06	4.32325e+06	1.43544e+06	1.81658e+06	1.41436e+06	2.063e+06	2.38343e+06
197	60.0455	12.9013	1.21227e+08	2.02362e+08	9.751e+07	7.97987e+07	7.5489e+07	3.36548e+07	1.15944e+08	5.41873e+07	2.94592e+07	9.78891e+07	7.13202e+07	1.74598e+08	6.4632e+07	4.84363e+07	1.5091e+08	5.18172e+07	7.15356e+07	4.81291e+07	1.50381e+08	9.22867e+07	1.21434e+08	6.248e+07	4.49123e+07	1.25456e+08	6.13545e+07	1.46696e+08	6.09206e+07	2.32349e+08	3.47481e+07	2.40387e+08	1.23931e+08
198	86.0973	2.56416	1.04428e+06	1.70826e+06	1.96838e+06	1.77908e+06	638297	1.18548e+06	1.24526e+06	2.05219e+06	2.99674e+06	1.5955e+06	2.16643e+06	3.13229e+06	957087	1.42022e+06	1.42524e+06	1.0509e+06	2.12896e+06	1.14989e+06	883845	2.47874e+06	1.7767e+06	2.12361e+06	1.93742e+06	1.41079e+06	1.21898e+06	1.4842e+06	943965	1.60674e+06	1.52918e+06	938246	1.6499e+06
199	83.0613	8.1511	2.74185e+07	6.93427e+07	8.91548e+07	9.40432e+07	4.78262e+07	4.06057e+07	1.19164e+08	1.46747e+07	7.40847e+07	4.73018e+07	9.58097e+06	5.70939e+07	4.51698e+07	5.44768e+07	9.78882e+07	1.31852e+08	5.27616e+07	5.39557e+07	6.86648e+07	9.19136e+07	1.71957e+07	3.34196e+07	7.02482e+07	6.93179e+07	3.80291e+07	9.92604e+07	3.61768e+07	1.49662e+08	4.09782e+07	1.04453e+08	5.03838e+07
200	221.093	1.17289	1.39432e+07	1.19326e+07	1.24349e+07	1.09616e+07	3.3764e+07	1.32315e+06	1.02507e+06	11338.5	1.9036e+06	1.5283e+06	913641	813892	1.86103e+07	5.41262e+07	1.05252e+07	4.4459e+07	1.18533e+07	4.26286e+06	2.98489e+06	613463	971283	737887	1.34526e+06	8.80097e+06	925964	1.29192e+06	1.52696e+06	1.66003e+06	5.54429e+06	2.6603e+06	9.83893e+06
201	60.0455	12.4014	1.99889e+08	6.2442e+08	5.84769e+07	3.68332e+08	1.36734e+08	6.03797e+08	6.01745e+07	7.60093e+07	9.3099e+07	6.6525e+08	9.08615e+07	6.21986e+08	9.86187e+07	9.20951e+07	6.84152e+08	2.00158e+08	6.35e+08	1.28924e+08	1.00719e+08	8.63741e+07	7.22357e+07	7.49173e+07	1.14238e+08	6.11685e+08	2.43741e+08	1.56118e+08	4.13352e+07	1.61113e+08	9.84699e+07	2.06818e+08	1.40001e+08
202	182.986	12.6171	2.27706e+08	5.64132e+07	2.11247e+08	2.63759e+08	2.65599e+08	2.37781e+08	4.15682e+07	4.01918e+07	6.15764e+07	2.30229e+07	2.00104e+07	3.84524e+07	3.89921e+07	3.05027e+07	1.61077e+07	1.57369e+07	1.59546e+07	3.11401e+07	5.30492e+07	1.51258e+07	3.59688e+07	3.56854e+07	3.28495e+07	1.51622e+07	5.38484e+07	5.98332e+07	3.05518e+07	1.46043e+08	3.10362e+07	5.05015e+07	3.88129e+07
203	132.103	4.82554	3.64353e+06	6.21433e+06	4.19465e+06	6.46313e+06	6.71407e+06	6.2875e+06	7.58591e+06	1.27266e+07	1.08889e+07	4.89441e+06	5.1771e+06	1.51878e+07	4.80202e+06	5.19096e+06	4.3585e+06	3.10656e+06	5.81685e+06	6.28284e+06	4.48248e+06	1.12318e+07	6.05579e+06	6.48874e+06	1.2215e+07	3.8474e+06	2.29828e+06	3.53153e+06	1.72008e+06	2.71131e+06	5.26982e+06	3.47088e+06	4.84685e+06
204	60.0455	5.2131	3.5103e+07	7.89223e+07	6.71059e+07	1.32374e+08	1.1158e+08	1.30941e+08	4.90111e+07	9.23888e+07	4.76217e+07	1.3756e+08	4.71912e+07	6.53309e+07	6.71119e+07	1.76387e+08	1.43717e+08	1.24962e+08	6.81174e+07	6.64556e+07	8.28446e+07	1.0832e+08	8.44021e+07	5.09104e+07	5.23289e+07	1.1671e+08	5.32582e+07	1.64438e+08	9.82906e+07	7.33448e+07	1.54427e+08	2.76482e+08	3.43931e+07
205	122.097	10.0586	5.72666e+06	4.22299e+06	2.36522e+06	4.27136e+06	5.26249e+06	3.2702e+06	4.31075e+06	1.19499e+07	3.89982e+06	4.58301e+06	5.79078e+06	3.52929e+06	8.63292e+06	3.38623e+06	1.04951e+07	2.22269e+06	4.15715e+06	3.37752e+06	2.24228e+06	5.8693e+06	5.33585e+06	6.3401e+06	4.49376e+06	5.31706e+06	2.49091e+06	7.60616e+06	6.55041e+06	8.38997e+06	6.67626e+06	1.80448e+07	3.11408e+06
206	149.06	2.04333	1.12517e+06	1.82016e+07	6.1565e+06	6.42695e+06	3.2684e+06	8.19268e+06	5.42513e+06	26235.1	2.77173e+06	6.02797e+07	1.14672e+06	1.05609e+07	4.05264e+07	4.72205e+07	1.54228e+07	5.19909e+07	1.83487e+07	5.62448e+07	5.61849e+06	1.05049e+07	588545	1.44754e+07	4.50843e+06	7.07654e+06	4.34784e+06	2.32489e+07	8.24333e+06	6.91608e+06	9.66036e+06	1.00074e+07	1.53947e+06
207	132.103	7.02103	1.03365e+06	2.09327e+06	2.20938e+06	1.49629e+06	2.3451e+06	3.31636e+06	4.86817e+06	2.9489e+06	5.44737e+06	4.20147e+06	1.74462e+06	3.10403e+06	2.84611e+06	5.50005e+06	2.34935e+06	2.52966e+06	3.33337e+06	2.54813e+06	1.85924e+06	4.5094e+06	1.67638e+06	4.86737e+06	5.84394e+06	4.33292e+06	1.16844e+06	2.01914e+06	4.05805e+06	3.01985e+06	1.61759e+06	5.66986e+06	2.50204e+06
208	230.114	1.58193	1e-05	61009	231866	342316	15275.7	912473	1.19182e+06	1e-05	249998	169342	1.29645e+07	8.50657e+06	2.23212e+06	61409.1	468829	130960	366988	231417	223681	344048	76309.4	412020	264350	327156	505160	1.42565e+06	433401	1.37619e+06	926003	1.1916e+06	19458.3
209	131.05	2.06492	2.38744e+06	1.66175e+07	1.76072e+07	2.24969e+07	1.07696e+06	1.36765e+07	6.18946e+06	23002.6	2.64442e+07	1.3302e+07	1.95525e+06	3.12543e+07	4.9387e+07	1.52366e+07	1.40634e+07	6.5692e+07	1.20467e+07	7.0882e+07	1.71144e+07	6.81915e+06	2.04419e+06	1.76339e+07	1.49109e+07	8.6164e+06	2.56136e+07	3.52665e+07	7.10866e+06	3.42041e+07	9.09277e+06	3.77371e+07	423160
210	132.103	5.2628	3.28343e+06	3.53055e+06	2.28312e+06	5.35951e+06	2.51855e+06	2.97307e+06	6.94482e+06	1.39552e+07	4.65973e+06	6.25198e+06	8.16817e+06	1.12781e+07	4.18096e+06	5.19032e+06	1.49562e+07	2.8425e+06	6.86372e+06	4.33004e+06	4.12034e+06	7.31645e+06	5.58261e+06	6.01945e+06	4.67333e+06	5.77072e+06	2.22722e+06	3.82534e+06	4.6088e+06	2.41551e+06	5.30996e+06	4.40362e+06	8.68058e+06
211	60.0455	6.67667	1.5719e+08	7.02135e+07	7.14788e+07	7.71597e+07	5.74196e+07	3.68685e+07	5.26135e+07	7.84268e+07	1.06066e+08	1.1945e+08	1.20743e+08	1.19802e+08	8.57016e+07	1.13261e+08	1.07023e+08	9.78003e+07	7.16622e+07	1.1714e+08	1.00797e+08	5.27391e+07	2.46663e+08	8.99999e+07	6.82294e+07	1.61338e+08	1.5542e+08	2.2285e+08	7.12164e+07	2.81234e+08	3.46123e+07	2.01709e+08	8.76295e+07
212	139.988	13.0801	5.69626e+06	3.80445e+06	3.90368e+06	7.7313e+06	4.5348e+06	1.16564e+07	9.16641e+06	1e-05	6.39679e+06	4.16701e+06	1.75868e+07	6.84507e+06	9.89376e+06	2.75979e+06	3.89885e+06	4.09734e+06	1.02084e+07	6.54047e+06	8.42693e+06	8.261e+06	1.51847e+07	5.79307e+06	5.71261e+06	2.62991e+06	6.95887e+06	6.03323e+06	4.56753e+06	1.11829e+07	4.74386e+06	9.01019e+06	5.2834e+06
213	64.0168	7.96168	1.05368e+07	2.07774e+07	6.90356e+06	1.56216e+07	8.39776e+06	7.62385e+06	8.26849e+06	7.18579e+06	1.52687e+07	1.2002e+07	1.15443e+07	4.49476e+06	4.77856e+06	1.27268e+07	6.31927e+06	1.08568e+07	6.71607e+06	9.09791e+06	9.69916e+06	4.60545e+06	2.05342e+07	9.0718e+06	6.80969e+06	6.82164e+06	1.09342e+07	1.42852e+07	7.612e+06	1.29141e+07	4.91972e+06	3.08598e+07	6.76477e+06
214	144.983	10.1872	1.76854e+07	1.06965e+07	2.02277e+07	9.00982e+06	6.897e+06	1.2198e+07	6.16639e+06	2.96415e+07	1.20937e+07	5.36939e+06	4.87961e+06	1.45894e+07	1.84292e+07	1.2846e+07	8.76529e+06	1.08321e+07	4.77577e+06	4.69402e+06	1.4222e+07	2.08393e+07	1.45799e+07	1.14937e+07	9.38774e+06	1.17804e+07	1.02169e+07	9.27622e+06	3.97077e+07	1.95136e+07	1.27563e+07	1.57985e+07	2.16998e+07
215	165.055	1.29792	1.31866e+07	1.50149e+07	1.2045e+07	1.15052e+07	477448	1.12043e+07	4.33337e+06	23915.3	1.1167e+07	9.795e+06	5.77539e+06	7.89989e+06	5.70561e+07	2.89872e+06	7.04201e+06	1.44312e+08	1.86086e+07	1.48943e+08	5.05722e+06	8.20828e+06	3.50673e+06	5.45443e+06	1.4263e+07	6.37312e+06	1.46403e+07	3.29259e+06	1.0066e+07	1.0339e+07	7.11309e+06	7.34598e+06	409595
216	227.14	2.94927	5785.02	5411.28	7749.36	8022.12	12335.4	1.12533e+06	673731	1e-05	153292	493504	5.3834e+06	7.5834e+06	8.92474e+06	856953	1.08651e+06	786300	1.66521e+06	524139	675687	678371	45474.1	1.12736e+06	650341	4.95729e+06	1.83655e+06	1.89358e+06	685983	1.69681e+06	1.10139e+06	1.86267e+06	782881
217	60.0455	4.03549	3.64587e+07	9.10211e+07	5.76331e+07	4.93305e+07	1.20692e+08	3.33785e+07	3.84077e+07	2.24722e+07	6.77161e+07	8.77599e+07	9.21245e+07	4.84977e+07	4.98864e+07	4.48995e+07	3.6563e+07	7.6519e+07	1.44261e+08	5.51726e+07	7.01134e+07	8.15058e+07	9.38609e+07	1.05705e+08	8.85433e+07	3.5992e+07	8.32124e+07	1.51994e+08	2.24832e+07	7.41727e+07	4.70961e+07	7.83311e+07	9.94146e+07
218	384.237	3.62098	1e-05	28918.7	35450.7	23492.6	51398	197267	910672	1e-05	346043	250763	1e-05	4.41113e+06	5.66895e+06	1.04929e+06	574656	870725	464381	992017	508127	802635	1e-05	1.45274e+06	2.64191e+06	1.53002e+06	405419	1.61735e+06	632785	1.45612e+06	890755	1.45029e+06	581541
219	64.0168	11.7494	5.23537e+06	8.48559e+06	8.11823e+06	1.3427e+07	6.69967e+06	3.70011e+06	6.82677e+06	1.93062e+06	4.58963e+06	6.33935e+06	2.8621e+07	3.71258e+06	6.65578e+06	7.13022e+06	4.52733e+06	8.60988e+06	7.73239e+06	1.13565e+07	3.73917e+06	1.15966e+07	3.42083e+07	4.68914e+06	3.46136e+06	1.26005e+07	6.12441e+06	1.07325e+07	6.7269e+06	1.95233e+07	6.07432e+06	1.32068e+07	4.53766e+06
220	120.081	2.06984	1.10942e+08	6.84386e+08	2.84671e+09	9.45298e+08	4.16172e+07	7.94717e+08	1.54667e+09	559800	2.0398e+08	5.59388e+08	4.20063e+07	6.41866e+08	8.19101e+08	5.79862e+08	3.8895e+08	4.87971e+08	2.4866e+09	9.62285e+08	7.55217e+08	1.21159e+09	2.31145e+08	7.23944e+08	9.17113e+08	9.31708e+08	1.05485e+09	1.65045e+09	2.04028e+08	1.3875e+09	3.0156e+08	1.48321e+09	1.63945e+07
221	83.0613	7.16882	1.13689e+08	2.04899e+08	2.57132e+08	1.04808e+08	7.33424e+07	2.35341e+08	3.94626e+08	2.37672e+08	9.84752e+07	7.1054e+07	1.24061e+08	2.04051e+08	1.30326e+08	1.81756e+08	1.46204e+08	2.06074e+08	1.00047e+08	3.06486e+08	2.07439e+08	1.47985e+08	1.58437e+08	2.07046e+08	3.43394e+08	1.43191e+08	1.91876e+08	1.45088e+08	7.48156e+07	2.95183e+08	6.77927e+07	3.01001e+08	1.9834e+08
222	118.087	13.2013	5.07829e+06	2.7745e+06	1.17698e+06	2.03466e+06	2.68525e+06	8.95524e+06	8.20168e+06	403969	3.27612e+06	3.21203e+06	1.81388e+06	5.5648e+06	5.97969e+06	4.65932e+06	5.7107e+06	5.05268e+06	4.46156e+06	2.27653e+06	3.95751e+06	4.09112e+06	5.93231e+06	4.35163e+06	1.83189e+06	2.11954e+06	1.74542e+06	1.70967e+06	1.873e+06	2.11825e+06	1.51838e+06	1.8074e+06	4.31037e+06
223	132.103	3.71367	1.09152e+07	4.12109e+06	5.82363e+06	7.25119e+06	4.11747e+06	6.41776e+06	6.1638e+06	6.80809e+06	8.71693e+06	5.33333e+06	9.06879e+06	1.12098e+07	3.37362e+06	6.73016e+06	8.00659e+06	7.72998e+06	4.62676e+06	2.06069e+07	7.65842e+06	8.32636e+06	6.26253e+06	3.63191e+06	1.28271e+07	1.25227e+07	1.13585e+07	5.69984e+06	3.51746e+06	7.78972e+06	4.20213e+06	8.1097e+06	8.19919e+06
n1	89.023	0.783416	1.38586e+08	2.71629e+08	2.35888e+09	2.41348e+09	2.45427e+09	1.12418e+09	1.11535e+09	1.14925e+09	2.2917e+09	3.05429e+09	3.24471e+09	3.51528e+09	3.47107e+09	1.74235e+09	1.80073e+09	2.59107e+09	2.30848e+09	2.57065e+09	2.91028e+09	3.22227e+09	2.80805e+09	2.9742e+09	2.94962e+09	3.54975e+09	2.34739e+09	2.34224e+09	2.19982e+09	2.97437e+09	2.33294e+09	2.49403e+09	2.05748e+09
n2	154.061	0.613465	2.83521e+08	2.918e+08	3.29479e+08	3.06205e+08	3.35612e+08	2.99318e+08	3.14045e+08	3.11354e+08	3.20619e+08	3.35066e+08	2.92189e+08	3.09679e+08	2.66937e+08	2.89028e+08	2.88943e+08	3.09929e+08	3.0862e+08	3.28138e+08	3.682e+08	2.85562e+08	2.79499e+08	3.20868e+08	3.80753e+08	4.08201e+08	2.40967e+08	3.25612e+08	2.52518e+08	2.8602e+08	2.69929e+08	2.66426e+08	2.66178e+08
n3	128.034	0.76	2.79975e+08	2.93743e+08	2.82898e+08	2.74817e+08	2.83914e+08	2.42837e+08	2.37773e+08	2.45611e+08	2.48288e+08	2.61616e+08	2.91032e+08	3.106e+08	2.89319e+08	2.75683e+08	2.81271e+08	2.96652e+08	2.773e+08	3.00387e+08	1.9717e+08	2.40836e+08	1.95178e+08	2.58183e+08	2.60896e+08	3.18631e+08	2.20573e+08	2.19343e+08	2.11728e+08	2.12094e+08	2.03407e+08	2.2981e+08	1.73423e+08
n4	203.082	2.60612	4.1677e+08	3.93597e+08	3.50976e+08	3.38969e+08	3.37331e+08	3.44379e+08	3.52016e+08	3.35344e+08	3.82214e+08	3.83628e+08	3.56819e+08	3.27486e+08	2.86561e+08	3.25114e+08	3.34824e+08	3.25445e+08	3.10429e+08	3.1893e+08	2.2938e+08	2.99767e+08	2.72779e+08	3.57571e+08	3.56457e+08	4.10559e+08	2.42949e+08	2.50348e+08	2.15848e+08	2.2726e+08	2.43311e+08	2.32148e+08	2.34286e+08
n5	146.045	0.643866	6.67234e+07	6.20531e+07	7.50457e+07	7.35899e+07	8.03889e+07	1.01591e+08	9.97937e+07	1.0093e+08	6.44107e+07	5.90347e+07	7.34731e+07	8.1673e+07	7.79933e+07	8.04958e+07	8.44633e+07	8.64529e+07	8.77931e+07	9.57696e+07	5.22521e+07	5.54988e+07	5.86132e+07	1.02087e+08	1.11304e+08	1.12742e+08	6.70216e+07	7.19636e+07	7.05252e+07	7.28659e+07	7.4694e+07	7.72388e+07	7.26941e+07
n6	239.016	0.60044	8.46405e+07	7.82954e+07	6.82311e+07	7.78182e+07	7.55251e+07	7.84819e+07	8.38488e+07	8.21288e+07	5.44146e+07	6.55728e+07	5.80207e+07	5.54248e+07	6.65137e+07	7.75823e+07	7.59664e+07	6.64589e+07	7.08349e+07	7.62599e+07	6.02974e+07	5.20895e+07	5.11455e+07	6.61056e+07	8.24643e+07	6.39328e+07	5.95349e+07	6.78671e+07	6.02635e+07	6.87441e+07	5.58481e+07	6.80058e+07	6.47438e+07
n7	131.07	3.18165	349277	849752	6.65477e+07	6.89635e+07	6.3862e+07	7.18719e+07	7.42593e+07	7.27108e+07	7.53395e+07	7.62304e+07	1.7071e+08	2.08057e+08	2.21769e+08	5.96113e+07	6.28318e+07	1.49313e+08	1.38057e+08	1.5802e+08	3.51984e+07	4.66939e+07	4.06214e+07	1.14122e+08	1.17515e+08	1.23274e+08	1.07201e+08	1.18966e+08	9.43273e+07	1.07008e+08	1.16844e+08	1.11234e+08	1.03555e+08
n8	190.017	0.689707	5.02458e+07	5.24397e+07	4.88956e+07	4.74411e+07	5.01788e+07	4.68985e+07	4.61678e+07	4.59298e+07	7.68468e+07	8.32358e+07	6.58588e+07	5.60659e+07	4.9149e+07	4.70208e+07	4.84132e+07	4.65523e+07	4.29291e+07	4.64493e+07	1.18892e+08	1.17879e+08	1.167e+08	3.90914e+07	5.13139e+07	4.73172e+07	4.62427e+07	5.18814e+07	4.53419e+07	5.27806e+07	5.13917e+07	5.11458e+07	5.43486e+07
n9	165.055	3.45816	197884	1.53747e+06	1.18534e+08	1.20392e+08	1.22519e+08	1.81547e+08	1.80269e+08	1.70782e+08	4.86436e+07	4.93318e+07	7.95671e+07	9.36754e+07	1.13399e+08	4.67699e+07	4.64835e+07	7.13018e+07	6.60747e+07	7.75474e+07	3.84675e+07	4.81396e+07	4.5292e+07	8.75533e+07	9.01249e+07	9.37844e+07	7.47836e+07	7.72798e+07	6.76898e+07	6.65592e+07	8.05956e+07	7.23874e+07	7.36086e+07
n10	128.034	1.08598	2.00022e+08	1.71682e+08	1.56579e+08	1.79254e+08	1.55099e+08	1.48289e+08	1.42871e+08	1.3842e+08	1.60237e+08	1.36879e+08	1.85482e+08	1.98851e+08	2.14384e+08	1.52216e+08	1.54407e+08	1.82302e+08	1.58464e+08	2.18553e+08	1.57614e+08	1.5545e+08	1.32964e+08	1.88196e+08	2.98011e+08	2.61794e+08	1.32484e+08	2.05435e+08	1.04353e+08	1.64536e+08	1.56963e+08	1.57662e+08	1.94426e+08
n11	343.14	3.69901	6.84781e+07	1.01659e+08	6.78298e+07	7.87035e+07	6.03257e+07	5.53369e+07	6.05212e+07	6.88263e+07	5.67648e+07	6.17566e+07	7.30522e+07	5.68897e+07	8.53763e+07	4.48762e+07	4.40603e+07	4.62793e+07	5.54271e+07	5.34641e+07	8.29941e+07	4.02747e+07	3.58237e+07	5.56687e+07	5.97365e+07	5.78471e+07	6.78319e+07	6.73037e+07	6.16493e+07	6.20688e+07	7.95436e+07	7.50062e+07	6.7733e+07
n12	407.173	2.60535	7.67757e+07	7.60655e+07	6.10651e+07	5.86898e+07	5.68222e+07	6.06811e+07	6.08982e+07	5.78293e+07	6.95223e+07	7.15878e+07	6.40753e+07	5.58851e+07	4.54197e+07	5.57353e+07	5.85445e+07	5.54555e+07	5.37106e+07	5.63201e+07	3.44566e+07	5.0769e+07	4.39959e+07	6.31267e+07	6.3916e+07	7.66743e+07	3.70721e+07	3.81327e+07	3.13573e+07	3.3101e+07	3.87744e+07	3.47991e+07	3.7316e+07
n13	265.148	6.44354	7.40474e+07	7.35155e+07	7.70401e+07	8.26972e+07	7.48266e+07	7.33203e+07	7.14416e+07	9.09808e+07	7.16439e+07	7.61512e+07	7.7675e+07	7.84033e+07	7.87621e+07	8.44459e+07	9.14642e+07	7.62978e+07	8.53561e+07	7.35447e+07	7.69911e+07	8.12135e+07	8.09464e+07	7.88125e+07	7.85174e+07	7.43063e+07	7.12465e+07	8.03756e+07	7.48423e+07	8.09923e+07	7.50289e+07	7.43587e+07	7.81979e+07
n14	191.019	0.728776	1e-05	1e-05	1e-05	1e-05	1e-05	6.80734e+07	7.41188e+07	6.98981e+07	1.8703e+07	1.94866e+07	1e-05	1e-05	1e-05	7.81338e+07	8.16751e+07	6.78105e+07	6.0654e+07	7.58918e+07	3.3791e+07	4.47479e+07	3.94747e+07	1.31371e+08	1.60261e+08	1.86547e+08	2.74354e+07	2.94371e+07	2.71294e+07	2.6783e+07	3.12883e+07	2.74665e+07	2.86223e+07
n15	117.018	0.91313	1.43741e+06	2.41749e+06	3.56637e+07	3.01624e+07	3.2447e+07	5.52426e+07	4.97122e+07	5.20574e+07	3.87848e+07	3.87865e+07	5.11938e+07	5.71215e+07	6.56279e+07	3.34908e+07	3.42989e+07	5.26576e+07	4.60736e+07	1.2991e+08	1.711e+07	2.42969e+07	1.75879e+07	7.06275e+07	6.00774e+07	8.03091e+07	3.1544e+07	1.00398e+08	2.67885e+07	3.0296e+07	2.52801e+07	3.26154e+07	2.58162e+07
n16	348.103	2.9133	1.80355e+07	1.42934e+07	1.86079e+07	1.92808e+07	2.06857e+07	2.20471e+07	1.94057e+07	2.17247e+07	2.21476e+07	2.02611e+07	1.79952e+07	1.94052e+07	2.32556e+07	1.95043e+07	1.92653e+07	2.21418e+07	2.36733e+07	2.09132e+07	2.73539e+07	1.93752e+07	2.12571e+07	2.25939e+07	2.24674e+07	2.01237e+07	2.27227e+07	2.30003e+07	2.37126e+07	2.51093e+07	2.17138e+07	2.27979e+07	2.17102e+07
n17	212.035	3.96025	4.19457e+07	3.83672e+07	3.4541e+07	3.5802e+07	3.37078e+07	3.22906e+07	3.07116e+07	3.04435e+07	3.55098e+07	3.61117e+07	3.69404e+07	3.52418e+07	3.20768e+07	3.03121e+07	3.25325e+07	3.20044e+07	2.98293e+07	3.17907e+07	2.58381e+07	3.57132e+07	3.05083e+07	2.9164e+07	2.78904e+07	3.01259e+07	2.38809e+07	2.61128e+07	2.14249e+07	2.41754e+07	2.61572e+07	2.29574e+07	2.63946e+07
n18	181.071	0.642641	467111	1.1e+06	3.8908e+06	5.2432e+06	3.84273e+06	2.73501e+07	2.74488e+07	2.82746e+07	4.29885e+06	4.51031e+06	4.29578e+06	3.94139e+06	4.61644e+06	4.53527e+07	4.82947e+07	3.03624e+06	3.64204e+06	3.52436e+06	6.34456e+06	3.33848e+06	3.46044e+06	1.15903e+08	1.14779e+08	1.22216e+08	1.76738e+07	1.78394e+07	1.33756e+07	1.65666e+07	1.49562e+07	1.69354e+07	1.47333e+07
n19	265.148	12.0445	3.8683e+07	3.85548e+07	3.59269e+07	3.60528e+07	4.26814e+07	4.0391e+07	3.54684e+07	3.58219e+07	3.76386e+07	4.02978e+07	4.21785e+07	3.5688e+07	3.85338e+07	3.84744e+07	3.42783e+07	3.62196e+07	4.57999e+07	4.10401e+07	3.6491e+07	3.33007e+07	4.04152e+07	4.2552e+07	3.81072e+07	4.01783e+07	3.58723e+07	4.74505e+07	4.12735e+07	3.57338e+07	3.9264e+07	3.46888e+07	4.55461e+07
n20	179.055	0.659383	6.71992e+07	5.41067e+07	5.32627e+06	5.07694e+06	5.20464e+06	3.3536e+07	3.56331e+07	3.57851e+07	1.86794e+06	1.72882e+06	1.30944e+07	2.0097e+07	2.43808e+07	3.63623e+07	4.01419e+07	1.00264e+07	1.00497e+07	1.03393e+07	8.87288e+06	8.29413e+06	6.98533e+06	1.18343e+07	1.88371e+07	1.79012e+07	1.58755e+07	1.61903e+07	1.59796e+07	1.71248e+07	1.74948e+07	1.74047e+07	1.59218e+07
n21	187.041	0.777359	1e-05	80963.3	1.84976e+07	1.73929e+07	1.96588e+07	9.32958e+06	9.51591e+06	1.01379e+07	1.80583e+07	2.52823e+07	2.23869e+07	2.48481e+07	2.56284e+07	1.08541e+07	1.19227e+07	1.6402e+07	1.83553e+07	9.65106e+06	2.5505e+07	2.54163e+07	2.21512e+07	2.01418e+07	2.36748e+07	2.43505e+07	1.81209e+07	1.57119e+07	2.09975e+07	2.29736e+07	2.23703e+07	1.7865e+07	1.9107e+07
n22	146.982	0.786696	48907.3	2.6806e+06	3.23495e+07	3.20393e+07	3.27296e+07	2.66955e+07	2.51395e+07	2.62926e+07	3.80779e+07	3.70542e+07	3.86956e+07	3.88585e+07	3.71465e+07	2.70899e+07	2.62761e+07	3.42529e+07	3.25076e+07	3.01712e+07	1.98179e+07	3.55445e+07	3.67337e+07	3.35036e+07	2.12809e+07	2.10188e+07	3.30426e+07	3.44047e+07	3.6788e+07	3.63984e+07	3.84154e+07	3.70713e+07	3.36823e+07
n23	112.039	0.707678	4.48108e+06	3.38333e+06	3.17384e+06	1.19199e+06	2.24994e+06	5.77135e+06	6.89485e+06	6.16715e+06	3.97128e+07	3.71912e+07	2.43399e+07	1.88858e+07	1.15895e+07	1.21336e+06	1.1009e+06	821577	780179	969158	5.68379e+07	8.57106e+07	7.55212e+07	683990	2.12382e+06	1.11454e+06	8.90249e+06	1.23975e+07	7.64916e+06	1.00155e+07	1.2856e+07	9.64646e+06	1.39123e+07
n24	429.154	2.60584	1.94145e+07	1.89799e+07	1.64966e+07	1.60937e+07	1.5912e+07	1.64629e+07	1.64188e+07	1.59797e+07	1.89751e+07	1.80561e+07	1.59859e+07	1.41118e+07	1.22239e+07	1.53218e+07	1.58029e+07	1.50695e+07	1.43972e+07	1.57136e+07	1.17802e+07	1.48771e+07	1.37132e+07	1.59515e+07	1.56408e+07	1.74933e+07	1.16335e+07	1.26128e+07	1.06102e+07	1.06307e+07	1.1892e+07	1.16084e+07	1.14341e+07
n25	180.066	1.40096	4.86736e+07	4.36686e+07	3.89774e+07	2.49954e+06	3.57504e+07	3.29376e+07	3.49277e+07	3.39626e+07	3.42331e+07	3.46991e+07	2.93397e+07	2.14374e+07	1.52999e+07	3.90942e+07	4.02462e+07	3.70368e+07	3.48024e+07	9.11753e+06	2.43283e+07	2.27874e+07	2.15528e+07	3.30488e+07	5.72108e+07	5.6445e+07	2.06196e+07	4.86366e+06	1.7862e+07	2.10345e+07	2.23459e+07	2.02353e+07	1.91624e+07
n26	309.967	0.69645	7.00966e+06	6.55804e+06	7.21954e+06	6.43878e+06	6.55124e+06	5.94664e+06	6.47263e+06	6.30988e+06	1.23991e+07	1.46643e+07	1.03467e+07	8.78918e+06	7.48373e+06	6.37196e+06	6.34646e+06	6.41361e+06	6.13244e+06	6.46766e+06	2.26001e+07	1.90256e+07	1.96524e+07	2.57708e+06	2.21374e+06	972802	6.45548e+06	9.02008e+06	6.79728e+06	6.42456e+06	9.18903e+06	8.0466e+06	8.3832e+06
n27	180.066	0.891686	2.2e+07	1.87922e+07	1.3471e+07	7.03701e+06	1.26153e+07	1.41043e+07	1.27273e+07	1.44521e+07	1.22324e+07	1.21962e+07	9.40323e+06	7.15624e+06	4.73326e+06	1.54586e+07	1.61386e+07	1.37653e+07	1.2903e+07	2.31716e+07	6.91884e+06	8.53053e+06	6.3553e+06	1.24497e+07	1.31181e+07	1.63317e+07	6.38977e+06	1.30785e+07	7.58595e+06	7.4057e+06	6.08626e+06	7.28117e+06	5.33835e+06
n28	231.941	0.696532	1.88516e+07	1.57249e+07	1.97884e+07	2.06389e+07	2.24388e+07	520192	466293	596664	1.03616e+06	936814	309583	224911	179733	2.1312e+07	2.16928e+07	2.22236e+07	2.49209e+07	2.7211e+07	2.77005e+06	2.75966e+06	3.80197e+06	4.7718e+06	5.45427e+06	4.55837e+06	3.09459e+06	3.97976e+06	3.5585e+06	3.87747e+06	3.26811e+06	3.64579e+06	4.62195e+06
n29	191.019	1.03982	150107	52764.7	163083	64811.9	44568.7	3.25403e+07	3.36269e+07	3.27454e+07	8.00591e+06	7.10193e+06	25262.8	27978.9	44141.8	3.13017e+07	3.18103e+07	2.86609e+07	2.37179e+07	1.26374e+08	3.7449e+07	2.07038e+07	1.77784e+07	1.03356e+08	2.17309e+08	1.89091e+08	1.27204e+07	4.98074e+07	8.0904e+06	1.21812e+07	2.52992e+07	1.19691e+07	3.81478e+07
n30	348.103	3.6231	6.1017e+06	8.37477e+06	3.91768e+06	4.42329e+06	3.8566e+06	4.29751e+06	6.32201e+06	4.19707e+06	3.25538e+06	5.78975e+06	5.93217e+06	6.08783e+06	3.96148e+06	4.59358e+06	4.86356e+06	3.62175e+06	3.56028e+06	4.58408e+06	3.18741e+06	6.09497e+06	4.06397e+06	3.83384e+06	5.28045e+06	4.71751e+06	1.64179e+06	1.54257e+06	1.74196e+06	1.51542e+06	5.28191e+06	1.67259e+06	4.16751e+06
n31	145.051	11.1267	3.64315e+07	1.45467e+07	2.71688e+07	3.68207e+07	1.08314e+07	2.46009e+07	2.93992e+07	5.96235e+07	1.04176e+07	2.95694e+07	1.203e+07	8.90147e+07	8.25158e+06	2.84415e+07	1.47703e+07	4.7088e+07	8.64391e+06	3.80242e+07	1.9254e+07	7.65741e+06	3.96635e+07	2.41879e+07	1.08554e+07	3.58919e+07	2.06179e+07	3.00634e+07	1.95151e+07	1.72897e+07	7.47391e+06	3.74894e+07	3.82571e+07
n32	225.061	0.654965	6.854e+07	5.85391e+07	161078	179003	96808.7	2.72048e+07	2.73989e+07	2.99526e+07	156878	99452	384050	672501	936723	2.77999e+07	3.26206e+07	252455	278427	392236	115981	177104	153657	1.06763e+06	715189	1.68763e+06	7.63421e+06	8.80214e+06	6.88191e+06	8.07339e+06	7.62123e+06	8.43924e+06	7.28305e+06
n33	147.044	3.4595	13951.8	148100	9.6555e+06	9.82771e+06	1.0058e+07	1.51942e+07	1.48717e+07	1.42976e+07	3.77057e+06	1.74808e+06	6.41505e+06	7.52271e+06	9.20174e+06	3.58031e+06	2.20767e+06	5.68968e+06	5.20449e+06	6.25205e+06	437252	1.67213e+06	1.20486e+06	7.31371e+06	7.28154e+06	7.80361e+06	6.08953e+06	6.38267e+06	5.38957e+06	5.53574e+06	6.56286e+06	5.76316e+06	6.00645e+06
n34	131.035	9.9347	3.20664e+07	8.85841e+07	6.67542e+07	7.52485e+07	1.9117e+07	4.01279e+07	4.12286e+07	3.15163e+07	1.11219e+08	6.24168e+07	4.70511e+07	1.11903e+07	3.2957e+07	3.10378e+07	3.06017e+07	3.52524e+07	4.55408e+07	4.01535e+07	2.47784e+07	3.15807e+07	2.55408e+07	1.78594e+07	2.09365e+07	1.83494e+07	1.00879e+08	4.41243e+07	2.24833e+07	6.69599e+07	7.88989e+07	4.95655e+07	3.46327e+07
n35	131.035	9.73148	2.65559e+07	8.86043e+07	1.30904e+07	1.02827e+08	7.77041e+07	3.52117e+07	4.00549e+07	3.92194e+07	4.29444e+07	3.70779e+07	2.61041e+07	2.71021e+07	6.14123e+07	1.9205e+07	1.22594e+07	1.2368e+07	4.90169e+07	6.8325e+07	5.95704e+07	1.87172e+07	1.1684e+07	7.74257e+07	1.89883e+07	1.83494e+07	1.13605e+08	4.27125e+07	7.40283e+07	5.20077e+07	7.45416e+07	6.43396e+07	1.17018e+07
n36	145.051	9.8497	2.42136e+07	4.63144e+07	5.13617e+07	4.00242e+07	1.52157e+07	1.32839e+07	2.15947e+07	1.43324e+07	2.23009e+07	3.37222e+07	5.16915e+07	1.70947e+07	2.04705e+07	7.96233e+06	7.49876e+06	7.25307e+06	6.09667e+07	1.82816e+07	1.47173e+07	2.07427e+07	1.11699e+07	1.83113e+07	2.22223e+07	1.07153e+07	1.96504e+07	2.77147e+07	4.71936e+07	3.15492e+07	1.27365e+07	6.34959e+07	7.05564e+06
n37	163.062	10.0103	1.23049e+06	1.90075e+06	2.93695e+06	4.21817e+06	2.3629e+06	1.51445e+06	3.94924e+06	2.1075e+06	774753	2.65022e+06	1.58623e+06	1.05797e+06	3.33084e+06	1.07247e+06	2.2184e+06	3.11274e+06	1.58322e+06	1.51288e+06	3.79616e+06	5.52553e+06	4.6035e+06	2.34672e+06	1.62781e+06	1.89669e+06	1.67247e+06	5.53823e+06	1.10695e+06	1.59901e+06	2.36177e+06	3.07675e+06	1.5328e+06
n38	265.148	7.83493	671514	1.0609e+06	2.28049e+06	926847	2.02056e+06	1.89289e+06	4.62031e+06	2.15241e+06	1.20189e+06	709183	646776	700645	2.46136e+06	1.9053e+06	1.02792e+06	944860	701990	1.41458e+06	1.38822e+06	680304	2.22102e+06	1.79486e+06	1.42595e+06	988329	1.29159e+06	3.48653e+06	1.00192e+06	2.63472e+06	1.06673e+06	2.25472e+06	1.70704e+06
n39	265.148	7.48436	662390	1.55521e+06	1.28913e+06	593987	1.93318e+06	914798	2.22492e+06	1.54086e+06	1.76352e+06	654255	1.843e+06	643192	2.26737e+06	890166	1.19409e+06	2.0991e+06	1.17969e+06	644833	1.70591e+06	914661	653403	3.12742e+06	1.00835e+06	1.00824e+06	1.3884e+06	1.34061e+06	1.37217e+06	2.61357e+06	1.59281e+06	3.74027e+06	1.52951e+06
n40	130.086	1.4106	1.66412e+07	1.70584e+07	1.3763e+07	496929	1.44082e+07	1.36023e+07	1.43517e+07	1.46527e+07	1.41406e+07	1.48152e+07	1.90661e+07	2.13756e+07	1.95619e+07	1.40889e+07	1.55898e+07	1.41326e+07	1.31158e+07	846932	1.05306e+07	1.22763e+07	1.07071e+07	1.53434e+07	1.97502e+07	2.09598e+07	2.0908e+06	442243	2.31004e+06	6.22212e+06	1.30756e+07	1.01159e+07	2.06359e+06
n41	173.081	3.35953	2.86551e+06	4.26055e+06	727438	4.55404e+06	7.64499e+06	3.08337e+06	7.60841e+06	7.44032e+06	3.00554e+06	7.2928e+06	53636	7.34854e+06	7.01709e+06	3.26184e+06	2.34739e+06	7.18983e+06	7.43176e+06	7.44693e+06	2.31896e+06	3.18288e+06	1.06009e+06	7.32584e+06	7.2984e+06	4.4829e+06	2.67091e+06	7.10294e+06	2.5433e+06	2.63878e+06	8.00742e+06	5.08161e+06	6.95774e+06
n42	154.061	1.29357	2.09982e+07	1.53433e+07	1.30721e+07	3.80816e+07	1.45282e+07	1.42884e+07	1.31554e+07	1.45877e+07	1.22532e+07	1.29201e+07	1.1102e+07	9.95189e+06	911936	1.35952e+07	1.49715e+07	1.10584e+07	1.25109e+07	2.60809e+06	3.82374e+06	956117	2.96043e+06	2.82971e+06	5.84073e+06	7.73518e+06	7.88017e+06	3.03273e+07	7.46625e+06	1.02695e+07	1.57646e+06	7.45156e+06	296041
n43	128.034	1.3488	2.63483e+07	2.52626e+07	3.16941e+06	1.84312e+07	2.35407e+07	4.33051e+06	2.95944e+06	1.03564e+07	2.77118e+06	2.5527e+07	1.92659e+07	1.51871e+07	5.38687e+06	7.32652e+06	3.35002e+07	1.0218e+07	3.57904e+07	2.40969e+07	1.96225e+06	2.17431e+06	7.59161e+06	3.78236e+07	8.19421e+06	9.34142e+06	3.14416e+07	2.00308e+07	4.04355e+06	1e-05	3.24736e+07	1.62523e+07	3.33038e+07
n44	459.203	6.12423	701157	333005	858750	679090	1.27056e+06	826621	2.42411e+07	1.39521e+06	970438	332175	7.24001e+06	1.23211e+06	1.73411e+06	918615	929584	1.1164e+06	411191	810405	1.1756e+07	235469	609843	583971	5.25551e+06	344780	9.37439e+07	8.61852e+06	81168.3	2.13947e+06	975612	1.24498e+06	1.06849e+06
n45	131.035	9.27873	1.27936e+07	1.31718e+07	4.88749e+07	5.6245e+07	4.22311e+07	7.94972e+07	1.91163e+07	2.73941e+07	2.79192e+07	2.05069e+07	6.83814e+07	6.02332e+07	6.94514e+07	2.5901e+07	1.91158e+07	1.29991e+07	1.75229e+07	9.91988e+07	5.02997e+07	6.01614e+07	3.66285e+07	1.21733e+07	2.69187e+07	1.16556e+07	2.27628e+07	8.43431e+07	4.58219e+07	4.12126e+07	4.792e+07	8.3115e+07	9.66266e+07
n46	89.023	11.6418	5.69912e+06	5.10566e+06	1.11548e+07	4.55143e+06	3.28703e+06	6.00132e+06	1.77366e+07	4.62177e+06	1.49456e+07	7.87433e+06	6.63585e+06	4.30976e+06	1.78093e+07	6.53779e+06	8.70186e+06	1.45799e+07	6.31838e+06	1.50621e+07	1.05717e+07	6.88711e+06	1.07247e+07	1.06449e+07	8.70285e+06	7.39533e+06	1.05213e+07	7.59456e+06	6.08035e+06	2.21343e+07	3.98988e+06	2.39602e+07	7.86792e+06
n47	209.085	4.53567	13271.8	5949.5	1.0761e+07	1.72534e+07	1e-05	307301	14506	1.73996e+08	10506.9	19295.9	1.14313e+07	12757.9	1e-05	3.72232e+07	129525	6738.22	13476	14531.1	2.70223e+06	6.06909e+06	21989.8	2.38682e+07	5.38514e+07	6312.96	56153.3	2466.6	1653.92	38996.1	4.76223e+06	4.34562e+06	896874
n48	130.086	1.0299	5.17751e+06	2.41415e+06	1.00262e+06	9.28244e+06	2.91601e+06	3.91097e+06	5.61428e+06	822588	6.19848e+06	5.18028e+06	5.47126e+06	6.27793e+06	6.15125e+06	5.11236e+06	4.99695e+06	4.9648e+06	705701	1.71855e+07	2.80741e+06	4.1604e+06	511797	4.55016e+06	5.44159e+06	3.6448e+06	279058	1.15513e+07	674449	916711	758553	763757	296208
n49	131.035	11.5243	2.96631e+07	5.47893e+07	1.28571e+07	1.92573e+07	4.3752e+07	6.03547e+07	3.22496e+07	1.51582e+07	2.35042e+07	1.70419e+07	2.99329e+07	6.64057e+07	1.84248e+07	2.26177e+07	3.74143e+07	2.35072e+07	3.32138e+07	1.62211e+07	5.30875e+07	3.79459e+07	2.25809e+07	1.1834e+07	2.04948e+07	3.39275e+07	3.28512e+07	5.0334e+07	7.60104e+07	4.88322e+07	6.99937e+07	9.44291e+07	1.85043e+07
n50	89.023	8.1794	6.21781e+06	5.57504e+06	8.45475e+06	9.70116e+06	1.40895e+07	4.35039e+06	3.79479e+06	1.02944e+07	8.52472e+06	1.18035e+07	1.50293e+07	7.88943e+06	1.66216e+07	5.72692e+06	3.62338e+06	1.06132e+07	5.84877e+06	1.00177e+07	4.38741e+07	8.34219e+06	6.49325e+06	8.04385e+06	1.09941e+07	6.42761e+06	1.301e+07	9.10549e+06	3.4476e+06	1.24046e+07	5.6985e+06	1.65542e+07	6.20102e+06
n51	163.062	11.584	2.29911e+06	2.37856e+06	3.09077e+06	1.60967e+06	2.1576e+06	895665	6.07538e+06	1.09854e+06	4.82961e+06	5.0289e+06	3.40677e+06	3.13043e+06	1.09302e+06	2.55838e+06	775362	4.3621e+06	1.88188e+06	2.70312e+06	4.23483e+06	711470	3.04193e+06	1.08776e+06	711164	3.07094e+06	743473	4.94957e+06	1.18291e+06	1.4185e+06	1.84801e+06	2.51546e+06	789940
n52	265.148	11.6951	1.77614e+06	677173	622810	551422	563138	1.1745e+06	656138	1.17417e+06	551469	832503	460594	549848	800686	388121	404216	644436	424499	772505	1.00512e+06	574248	403872	1.0509e+06	1.37879e+06	1.05233e+06	1.2225e+06	2.08035e+06	726848	1.56836e+06	479772	1.05125e+06	1.2574e+06
n53	131.035	11.0795	4.38429e+07	2.4069e+07	4.95879e+07	1.96127e+07	8.42101e+07	5.30802e+07	2.76915e+07	5.69052e+07	3.86263e+07	2.31534e+07	3.3835e+07	1.40857e+08	1.82576e+07	4.95596e+07	1.77082e+07	7.50075e+07	4.0364e+07	6.35974e+07	5.2428e+07	4.43367e+07	6.34258e+07	1.36134e+07	3.10476e+07	2.37321e+07	4.04678e+07	7.89702e+07	3.0277e+07	4.43056e+07	4.02587e+07	2.54634e+07	1.09392e+07
n54	89.023	9.9517	3.89524e+06	1.11168e+07	8.8197e+06	6.59823e+06	3.66805e+06	1.72952e+07	8.24068e+06	8.80298e+06	1.34786e+07	1.4543e+07	7.26792e+06	7.63294e+06	1.16963e+07	7.50263e+06	3.85515e+06	7.58094e+06	1.07755e+07	7.72399e+06	1.00169e+07	7.36792e+06	2.3095e+07	1.93484e+07	1.57631e+07	1.12183e+07	1.13544e+07	8.61458e+06	4.86256e+06	1.29025e+07	1.34081e+07	1.61091e+07	1.96685e+07
n55	144.044	3.89318	7.25808e+06	6.11728e+06	6.82293e+06	6.73176e+06	6.03602e+06	955006	1.96625e+06	2.15782e+06	1.35714e+06	790406	360330	1.60792e+06	269720	7.14984e+06	7.64623e+06	9.61875e+06	8.82236e+06	8.66648e+06	2.19972e+06	976460	2.58569e+06	4.00916e+06	504483	4.96852e+06	1.44218e+06	78232.2	95603	2.88699e+06	4.40263e+06	3.18896e+06	1.76014e+06
n56	181.05	2.57156	5245.37	9408.43	50514.2	42817.1	48747.7	1.47678e+07	1.4598e+07	1.3921e+07	71655.8	306982	1755.9	5.65191e+06	7.30935e+06	7.73415e+06	7.58207e+06	7.54918e+06	7.14308e+06	3.74112e+06	46571.3	144359	198031	1.41849e+07	1.29865e+07	1.43297e+07	1.26889e+06	259750	189783	352726	1.37483e+06	3.41546e+06	3.92804e+06
n57	89.023	4.88554	7.01721e+07	1.04242e+08	3.70062e+07	1.26691e+08	4.52895e+07	2.13659e+07	1.36345e+07	3.34847e+07	1.76554e+07	1.03618e+08	1.6159e+08	5.38946e+07	2.10142e+08	2.7282e+07	1.12611e+08	1.19576e+08	1.04155e+08	5.83196e+07	1.60338e+08	4.36492e+07	1.98691e+08	1.47974e+08	1.86168e+08	1.95341e+08	3.76302e+07	1.23766e+08	1.1042e+08	9.79647e+07	4.25014e+07	2.07304e+08	1.14431e+08
n58	131.035	10.3536	2.90226e+07	4.28746e+07	9.47257e+07	1.87359e+07	6.99349e+07	1.64885e+07	2.32504e+07	3.41189e+07	2.60792e+07	3.90425e+07	1.99124e+07	2.60904e+07	5.49318e+07	2.50225e+07	2.52862e+07	6.95801e+07	5.31358e+07	1.59854e+07	2.47967e+07	2.79969e+07	3.46548e+07	1.16175e+07	2.8422e+07	6.72293e+07	1.83263e+07	2.95313e+07	2.61341e+07	3.79568e+07	3.00211e+07	3.51994e+07	3.64832e+07
n59	145.051	10.7259	1.44695e+07	8.2953e+06	4.3958e+07	1.21272e+07	2.8338e+07	1.57837e+07	1.05093e+07	3.88443e+07	1.45007e+07	2.36284e+07	3.2609e+07	1.66205e+07	2.84259e+07	2.17306e+07	1.83851e+07	4.35721e+07	2.17466e+07	4.39774e+07	2.50043e+07	2.83588e+07	1.44178e+07	2.48239e+07	1.85068e+07	7.5333e+06	2.73849e+07	4.97435e+07	1.44198e+07	3.67646e+07	7.5132e+06	6.76296e+07	3.44942e+07
n60	145.051	10.1895	2.90998e+07	1.12133e+07	1.90563e+07	2.49705e+07	2.97006e+07	1.11076e+07	3.52757e+07	4.17252e+07	5.96699e+07	1.76075e+07	3.01704e+07	2.04721e+07	3.47821e+07	1.86222e+07	1.59343e+07	1.7902e+07	5.56756e+07	1.02711e+07	2.57004e+07	7.02748e+06	1.13353e+07	7.44709e+06	2.36653e+07	1.47893e+07	2.02987e+07	4.35344e+07	1.45011e+07	1.60205e+07	1.45675e+07	4.39261e+07	1.44281e+07
n61	265.148	11.0161	513119	607288	358149	387291	886851	822588	562119	462153	376011	351166	876365	652504	537697	925244	535784	643042	742779	491407	666314	325168	835253	579126	602256	973630	1.96736e+06	1.64908e+06	695617	827921	361335	1.12512e+06	461206
n62	186.038	0.635482	4.35276e+06	4.29692e+06	7.71345e+06	8.10194e+06	6.59179e+06	5.35381e+06	4.58533e+06	6.01137e+06	9.25813e+06	1.06266e+07	1.89401e+06	1.0408e+07	8.00365e+06	2.86322e+06	817776	6.31094e+06	5.10187e+06	8.07828e+06	6.22003e+06	8.78335e+06	7.87793e+06	7.4548e+06	4.68738e+06	7.47145e+06	4.53288e+06	5.21723e+06	3.43493e+06	4.88035e+06	5.20207e+06	5.12184e+06	4.7712e+06
n63	163.062	9.0651	4.1112e+06	2.81272e+06	7.02536e+06	1.2659e+06	2.63995e+06	5.20374e+06	2.80712e+06	826880	2.0524e+06	926489	851262	1.76941e+06	864244	2.53266e+06	2.8807e+06	1.18363e+06	866622	1.95608e+06	2.82549e+06	1.64392e+06	3.51048e+06	1.92121e+06	1.6832e+06	890599	2.49013e+06	7.70693e+06	857423	4.11515e+06	2.47193e+06	6.89408e+06	2.31383e+06
n64	89.023	4.24362	2.72074e+07	3.89586e+07	2.61694e+07	5.10091e+07	4.51467e+07	6.14419e+07	8.8703e+07	5.81146e+07	9.56073e+07	1.80641e+08	6.705e+07	9.14315e+07	2.68737e+08	7.18319e+07	5.54226e+07	9.88213e+07	2.95031e+08	7.54689e+07	1.12282e+08	7.07762e+07	1.42382e+08	4.45468e+07	2.43168e+08	4.69059e+07	2.09845e+07	1.30006e+08	1.35286e+07	3.13596e+07	2.73029e+08	8.22401e+07	2.30741e+08
n65	89.023	2.01338	4.03992e+07	6.41996e+07	1.65166e+08	1.49943e+08	1.45022e+08	5.12749e+07	2.22024e+08	1.08119e+08	2.12772e+08	2.85096e+08	1.83232e+08	2.7205e+08	2.53374e+08	5.11312e+07	8.44124e+07	1.70615e+08	8.71704e+07	1.25447e+08	1.65317e+08	3.02634e+08	1.02593e+08	2.51112e+08	2.30477e+08	2.32034e+08	2.00631e+08	1.25263e+08	2.31849e+08	2.3465e+08	9.32029e+07	1.93851e+08	1.06614e+08
bold and green represent produced and consumed metabolites

## Sheet: Table 3
Supplementary Table 3: Analysis of human gut plasmidomes from 311 fecal samples of healthy individuals revealed that 17% of the samples contained a plasmid with a putative 1,3 PD gene. The putative 1,3 PD plasmid-borne gene co-occurs with L. reuteri (Fisher exact test, p<1x10-5).
	Plasmid present	Plasmid absent
L. reuteri present	45	112
L. reuteri absent	9	145

## Sheet: Table 4
Supplementary Table 4: Primers used in the study
	Forward	Reverse
1,3 PD primers (full length) for cloning in pSH21::NRS	ATTCAGtctagaATGAGGTATTACGATTTTTTAAATCCACC	ACATGCaagcttTTAGTAGGCTTTTTTGAAAAGATTAATAATATC
1,3 PD primers (full length) for cloning in pBR322	CGCAGTCAGGCACCGTGTATGAGGTATTACGATTTTTTAAATCCACC	GGTGCCGCCGGCTTCCATTTAGTAGGCTTTTTTGAAAAGATTAATAATATC
1,3 PD specific primers	ATGAGGTATTACGATTTTTTAAATC	TTAGTAAGCTTTTTTGAAAAGATTA
Enterococcus group specific primers (Matsuda et al, 2009)	ATCAGAGGGGGATAACACTT	ACTCTCATCCTTGTTCTTCTC
Lactobacillus reuteri specific primers (Haarman et al, 2006)	GAACGCAYTGGCCCAA	TCCATTGTGGCCGATCAGT
1,3 PD specific probe primers	GCAAATGGATATAATGTTGAAGCTC	TAGCAAGTCTACGCATAGCAGTAAT
GroEL specific probe primers	TGACGACTTAGGGTTAGAGT	TTGCGTTTAATGCATCTTCA
https://journals.asm.org/doi/pdf/10.1128/aem.01843-08
https://www.ncbi.nlm.nih.gov/pmc/articles/PMC1448991/

## Sheet: Table 5
Supplementary Table 5: Basal defined medium preparation
10 ml K/Na salts solution (4.5 g K2HPO4, 4.5 g KH2PO4, 9 g NaCl, solubilized in 500 ml distilled water)
3 ml trace elements solution (1.5 g nitrilotriacetic acid, 3 g MgSO4 x 7H2O, 0.5 g MnSO4 x H2O, 1 g NaCl, 0.1 g FeSO4 x 7H2O, 0.18 g CoSO4 x 7H2O, 0.1 g CaCl2 x 2H2O, 0.18 g ZnSO4 x 7H2O, 0.01 g CuSO4 x 5H2O, 0.02 g KAl(SO4)2 x 12H2O, 0.01 g H3BO3, 0.01 g Na2MoO4 x 2H2O, 0.03 g NiCl2 x 6H2O, 0.3 mg Na2SeO3 x 5H2O, 0.4 mg Na2WO4 x 2H2O, solubilized in 1000 ml distilled water)
0.8 g sodium bicarbonate
0.2 g L-cysteine
0.1 mg resazurin
20 ml amino acid mix solution (0.15 g L-glutamic acid, 0.3 g L-arginine, 0.2 g L-histidine-HCl, 0.2 g L-asparagine, 0.2 g L-alanine, 0.3 g L-proline, 0.3 g L-glycine, 0.2 g L-threonine, 0.3 g L-serine, 0.2 g L-aspartic acid, 0.3 g L-valine, 0.3 g L-leucine, 0.2 g L-isoleucine, 0.2 g L-phenylalanine, 0.2 g L-tryptophan, 0.2 g L-methionine, 0.3 g L-lysine, 0.15 g L-glutamine, 0.2 g L-cysteine, 0.15…
0.25 g glucose
distilled water to 100 ml volume
pH was adjusted to 7
medium was filter-sterilized and placed in an anaerobic hood with a loose cap to create anoxic conditions
