# Supplementary material for: Plasmid-encoded toxin defence mediates mutualistic microbial interactions
Source: Nat Microbiol. 2023 Dec 27;9(1):108–19. doi: 10.1038/s41564-023-01521-9 (PMC10769881; doi:10.1038/s41564-023-01521-9)
Supplement: Supplementary file 3 — Newick tree. [file 41564_2023_1521_MOESM3_ESM.newick]

(((Klebsiella_pneumoniae_WP_065808435.1:0.00189,Klebsiella_pneumoniae_ABX72040.1:0.00482)0.963:0.00097,Klebsiella_pneumoniae_WP_064149423.1:0.00253)0.000:0.00055,(((((Klebsiella_pneumoniae_WP_165570151.1:0.00507,((((((Klebsiella_pneumoniae_WP_141437671.1:0.00055,Klebsiella_pneumoniae_WP_164943378.1:0.00231)0.927:0.00240,Klebsiella_pneumoniae_WP_141454626.1:0.00252)0.000:0.00055,(((Klebsiella_pneumoniae_WP_032432277.1:0.00055,Klebsiella_pneumoniae_WP_101422142.1:0.00255)0.891:0.00252,Klebsiella_pneumoniae_WP_110924969.1:0.00252)0.000:0.00055,(((Klebsiella_pneumoniae_WP_108978561.1:0.00255,((Klebsiella_pneumoniae_WP_069335363.1:0.00254,Klebsiella_pneumoniae_WP_159195922.1:0.00253)0.000:0.00055,Klebsiella_pneumoniae_WP_071081151.1:0.00252)0.000:0.00055)0.000:0.00055,(Klebsiella_pneumoniae_WP_131073953.1:0.00254,(Klebsiella_pneumoniae_WP_032417609.1:0.00250,Klebsiella_pneumoniae_WP_135697231.1:0.00246)0.942:0.00055)0.878:0.00055)0.000:0.00055,(((Klebsiella_pneumoniae_WP_023301484.1:0.00055,Klebsiella_pneumoniae_WP_064187037.1:0.00254)0.860:0.00252,(Klebsiella_pneumoniae_WP_048984765.1:0.00253,Klebsiella_pneumoniae_WP_087813051.1:0.00255)0.474:0.00055)0.000:0.00055,Klebsiella_WP_048337907.1:0.00254)0.000:0.00055)0.000:0.00055)0.000:0.00055)0.340:0.00055,Klebsiella_pneumoniae_WP_085838482.1:0.00254)0.000:0.00055,((Klebsiella_pneumoniae_WP_102014177.1:0.00254,(Klebsiella_pneumoniae_WP_102024500.1:0.00254,Klebsiella_pneumoniae_WP_074384814.1:0.00055)0.841:0.00254)0.000:0.00055,(Klebsiella_pneumoniae_VAT65510.1:0.00244,Klebsiella_pneumoniae_WP_117075758.1:0.00236)1.000:0.00055)0.000:0.00055)0.000:0.00055,(Klebsiella_pneumoniae_WP_048292180.1:0.00055,Klebsiella_pneumoniae_WP_023317297.1:0.00251)0.860:0.00253)0.000:0.00055)0.000:0.00055,(Klebsiella_WP_064175355.1:0.00254,Klebsiella_pneumoniae_WP_044245594.1:0.00251)0.751:0.00055)0.000:0.00055,(((Klebsiella_pneumoniae_WP_114690549.1:0.00161,Klebsiella_pneumoniae_WP_134893647.1:0.00218)0.981:0.00135,(Klebsiella_pneumoniae_WP_102095044.1:0.00249,(Klebsiella_pneumoniae_WP_040174503.1:0.00055,Klebsiella_pneumoniae_WP_121097412.1:0.00055)0.924:0.00243)1.000:0.00054)0.994:0.00055,((Klebsiella_pneumoniae_WP_096810026.1:0.00055,Klebsiella_WP_131010426.1:0.00511)0.844:0.00252,(Klebsiella_pneumoniae_WP_064145237.1:0.00482,(Klebsiella_pneumoniae_WP_086528717.1:0.00055,(Enterobacter_cloacae_WP_154054682.1:0.00254,Klebsiella_WP_004900746.1:0.00252)0.000:0.00055)0.963:0.00097)0.935:0.00189)0.000:0.00055)0.000:0.00055)0.000:0.00055,(((Klebsiella_pneumoniae_WP_143966251.1:0.00248,Klebsiella_pneumoniae_WP_117026579.1:0.00260)0.314:0.00055,(Klebsiella_pneumoniae_WP_110210487.1:0.00054,Klebsiella_sp._HMSC22F09_WP_070550265.1:0.00510)0.846:0.00253)0.000:0.00055,((Klebsiella_pneumoniae_WP_080908841.1:0.00054,(Klebsiella_pneumoniae_WP_115244159.1:0.00509,(Klebsiella_pneumoniae_WP_057222575.1:0.00055,(Klebsiella_pneumoniae_WP_080925169.1:0.00055,(Klebsiella_pneumoniae_WP_064174165.1:0.00055,Klebsiella_pneumoniae_WP_060415912.1:0.00251)0.839:0.00254)0.000:0.00055)0.000:0.00055)0.922:0.00238)0.438:0.00254,(Enterobacter_roggenkampii_WP_111986679.1:0.00253,((Enterobacteriaceae_WP_023336801.1:0.00055,Escherichia_coli_WP_129931644.1:0.00055)0.000:0.00055,(((Klebsiella_pneumoniae_WP_149795854.1:0.00209,Salmonella_enterica_subsp._enterica_serovar_Havana_EBH9588808.1:0.00243)1.000:0.00058,Klebsiella_pneumoniae_WP_048288881.1:0.00254)0.000:0.00055,(Enterobacteriaceae_WP_009309660.1:0.00254,Klebsiella_pneumoniae_WP_148831993.1:0.00055)0.865:0.00255)0.000:0.00054)0.000:0.00054)1.000:0.00055)0.922:0.00239)0.000:0.00055)0.000:0.00055,(Klebsiella_pneumoniae_WP_102025488.1:0.00252,Klebsiella_pneumoniae_WP_094353870.1:0.00254)0.811:0.00055)0.000:0.00055,((Klebsiella_pneumoniae_WP_117260483.1:0.00255,Klebsiella_pneumoniae_WP_121590830.1:0.00252)0.715:0.00055,((((((Klebsiella_pneumoniae_WP_116721065.1:0.00763,Klebsiella_pneumoniae_RRE68770.1:0.00252)0.000:0.00055,(Klebsiella_pneumoniae_WP_032430191.1:0.01312,((Klebsiella_pneumoniae_WP_117245739.1:0.00054,(Klebsiella_pneumoniae_WP_103215127.1:0.01100,Klebsiella_pneumoniae_WP_080031234.1:0.01315)0.931:0.00946)0.983:0.00094,Klebsiella_pneumoniae_WP_009484689.1:0.00055)0.000:0.00095)1.000:0.00073)0.000:0.00055,(((((Klebsiella_pneumoniae_WP_071068144.1:0.00252,(Klebsiella_pneumoniae_WP_159191511.1:0.00118,Klebsiella_pneumoniae_WP_134906850.1:0.00055)0.326:0.00139)0.765:0.00055,(Klebsiella_variicola_WP_110224776.1:0.00249,(Klebsiella_pneumoniae_WP_102001113.1:0.00055,Klebsiella_pneumoniae_WP_048995468.1:0.00254)0.807:0.00251)0.753:0.00055)0.000:0.00055,(Klebsiella_pneumoniae_WP_117052654.1:0.00252,Klebsiella_pneumoniae_WP_059077651.1:0.00253)0.718:0.00055)0.000:0.00055,((((((Klebsiella_pneumoniae_WP_150330868.1:0.00248,Klebsiella_pneumoniae_WP_075324401.1:0.00053)0.920:0.00212,(Klebsiella_pneumoniae_WP_029602355.1:0.00252,(Klebsiella_pneumoniae_WP_114265130.1:0.00252,((Klebsiella_pneumoniae_WP_088678817.1:0.00055,Klebsiella_pneumoniae_WP_117090841.1:0.00148)0.998:0.00117,((Klebsiella_pneumoniae_WP_156650703.1:0.00054,(Klebsiella_pneumoniae_WP_134905682.1:0.00055,Klebsiella_pneumoniae_STT82059.1:0.02663)0.967:0.01015)0.925:0.00245,(Klebsiella_pneumoniae_RRE24205.1:0.00244,(Klebsiella_pneumoniae_WP_117058246.1:0.00253,(Klebsiella_pneumoniae_WP_101880967.1:0.00253,Klebsiella_pneumoniae_WP_020803713.1:0.00055)0.000:0.00055)1.000:0.00054)0.170:0.00252)0.885:0.00054)0.285:0.00055)0.481:0.00055)0.358:0.00055)0.000:0.00055,Klebsiella_pneumoniae_WP_064189003.1:0.00251)0.000:0.00055,(Klebsiella_pneumoniae_WP_117062203.1:0.00138,Klebsiella_pneumoniae_WP_151357165.1:0.00055)1.000:0.00125)0.000:0.00055,((Klebsiella_pneumoniae_WP_115466035.1:0.00510,(((Klebsiella_pneumoniae_WP_166539001.1:0.00251,Klebsiella_pneumoniae_WP_125285710.1:0.00248)0.303:0.00055,Klebsiella_pneumoniae_WP_064161415.1:0.00254)0.000:0.00055,Klebsiella_pneumoniae_WP_023328341.1:0.00055)0.000:0.00053)0.852:0.00254,(Klebsiella_pneumoniae_WP_159300562.1:0.00245,(Klebsiella_pneumoniae_WP_020948318.1:0.00055,Klebsiella_pneumoniae_subsp._rhinoscleromatis_ATCC_13884_EEW41191.1:0.00055)0.910:0.00251)1.000:0.00053)0.635:0.00055)0.000:0.00055,((Klebsiella_pneumoniae_WP_101971189.1:0.00139,Klebsiella_pneumoniae_WP_040159744.1:0.00055)0.997:0.00125,(Klebsiella_pneumoniae_WP_073546121.1:0.00053,Klebsiella_pneumoniae_RCH13526.1:0.00055)0.859:0.00254)0.000:0.00055)0.000:0.00055)0.507:0.00055,((Klebsiella_pneumoniae_WP_080935269.1:0.00447,Klebsiella_pneumoniae_OBR80552.1:0.00078)0.862:0.00242,Salmonella_enterica_EBC0149332.1:0.00253)0.000:0.00055)0.315:0.00055)0.000:0.00055,(((((Klebsiella_pneumoniae_WP_032103070.1:0.00254,Klebsiella_pneumoniae_WP_102023313.1:0.00254)0.000:0.00055,(Klebsiella_pneumoniae_WP_004173351.1:0.00509,Klebsiella_pneumoniae_MUC18201.1:0.00254)0.764:0.00055)0.000:0.00055,Klebsiella_pneumoniae_ABX72039.1:0.00254)0.000:0.00055,((Klebsiella_pneumoniae_WP_032440353.1:0.00055,(Klebsiella_pneumoniae_WP_117093336.1:0.00253,Klebsiella_pneumoniae_WP_048990775.1:0.00055)0.825:0.00253)0.827:0.00255,Klebsiella_pneumoniae_WP_094316080.1:0.00252)0.000:0.00055)0.000:0.00055,Klebsiella_pneumoniae_WP_087760132.1:0.00255)0.000:0.00055)0.000:0.00055,Klebsiella_pneumoniae_WP_100157593.1:0.00252)0.000:0.00055,((((Klebsiella_pneumoniae_WP_048993089.1:0.00252,Klebsiella_pneumoniae_WP_100112081.1:0.00256)0.000:0.00055,(Klebsiella_pneumoniae_WP_023285567.1:0.00252,Enterobacteriaceae_WP_004174231.1:0.00252)0.000:0.00055)0.000:0.00055,(Klebsiella_pneumoniae_WP_117257453.1:0.00254,(Klebsiella_pneumoniae_WP_085831723.1:0.00234,Klebsiella_pneumoniae_WP_080831062.1:0.00242)1.000:0.00053)0.601:0.00055)0.000:0.00055,((Klebsiella_pneumoniae_WP_087851593.1:0.00254,(((((((((Klebsiella_variicola_WP_154065189.1:0.00514,Klebsiella_variicola_WP_150342191.1:0.00249)0.620:0.00055,Klebsiella_WP_022065620.1:0.00055)0.000:0.00055,Klebsiella_variicola_WP_044649821.1:0.00253)0.860:0.00254,(Klebsiella_pneumoniae_WP_100117492.1:0.00251,Klebsiella_variicola_WP_117240286.1:0.00254)0.000:0.00055)0.000:0.00054,(Klebsiella_pneumoniae_WP_040188886.1:0.00253,Klebsiella_pneumoniae_WP_094645183.1:0.00054)0.855:0.00252)0.000:0.00055,(((((Klebsiella_pneumoniae_WP_159220033.1:0.00254,Enterobacteriaceae_WP_004889680.1:0.00055)0.012:0.00055,(Klebsiella_variicola_WP_112883703.1:0.00503,Klebsiella_pneumoniae_WP_040244031.1:0.00254)0.731:0.00055)0.000:0.00055,Klebsiella_variicola_WP_131025424.1:0.00251)0.000:0.00055,((Klebsiella_variicola_WP_110213940.1:0.00254,Klebsiella_pneumoniae_WP_064324064.1:0.00253)0.000:0.00055,(Klebsiella_variicola_WP_110223288.1:0.00257,Klebsiella_variicola_WP_139964564.1:0.00251)0.000:0.00055)0.000:0.00055)0.724:0.00055,(((Klebsiella_pneumoniae_WP_114502342.1:0.00251,Klebsiella_pneumoniae_WP_023313672.1:0.00055)0.857:0.00254,Klebsiella_WP_032731283.1:0.00254)0.000:0.00055,(Klebsiella_variicola_WP_117241161.1:0.00252,Klebsiella_variicola_WP_088717895.1:0.00253)0.709:0.00055)0.000:0.00055)0.000:0.00055)0.000:0.00055,(Klebsiella_variicola_WP_110221826.1:0.00253,((((((Klebsiella_WP_017145400.1:0.00248,((((Klebsiella_oxytoca_WP_049593634.1:0.00748,(Klebsiella_oxytoca_WP_135800445.1:0.00055,Klebsiella_oxytoca_WP_154022525.1:0.00256)0.769:0.00284)0.494:0.00515,Klebsiella_oxytoca_WP_049591530.1:0.00229)1.000:0.00055,(Klebsiella_oxytoca_WP_023330055.1:0.00055,Klebsiella_oxytoca_WP_032745323.1:0.00258)0.851:0.00257)0.000:0.00055,Klebsiella_oxytoca_WP_053064437.1:0.00055)1.000:0.00054)0.421:0.00257,(((Klebsiella_oxytoca_WP_004105920.1:0.00055,(Klebsiella_oxytoca_WP_064370344.1:0.00256,(Klebsiella_oxytoca_WP_070556224.1:0.00256,Klebsiella_oxytoca_WP_105889220.1:0.00055)0.000:0.00055)0.846:0.00256)0.861:0.00254,(Klebsiella_oxytoca_WP_064343860.1:0.00055,Klebsiella_oxytoca_WP_160886207.1:0.00256)0.000:0.00055)0.904:0.00055,(Klebsiella_oxytoca_WP_004115674.1:0.00054,(Klebsiella_oxytoca_WP_064406941.1:0.00055,Klebsiella_oxytoca_WP_024274737.1:0.00256)0.788:0.00255)0.569:0.00256)0.000:0.00054)0.770:0.00100,Klebsiella_oxytoca_WP_126489573.1:0.00409)0.908:0.01993,((((Pluralibacter_gergoviae_SUB70599.1:0.00055,Pluralibacter_gergoviae_WP_048252955.1:0.00055)0.872:0.00238,(((Pluralibacter_gergoviae_WP_048278137.1:0.00257,(Pluralibacter_gergoviae_OUF43228.1:0.00055,Pluralibacter_gergoviae_WP_043086481.1:0.00055)0.000:0.00054)0.826:0.00257,Pluralibacter_gergoviae_WP_045287943.1:0.00257)0.000:0.00054,Pluralibacter_gergoviae_WP_048274394.1:0.00055)0.997:0.00055)0.996:0.03539,(((((Acinetobacter_rudis_WP_016655865.1:0.09562,Gammaproteobacteria_bacterium_NLO55178.1:0.07643)1.000:0.18290,(Moritella_yayanosii_WP_112712782.1:0.13385,(Cetobacterium_somerae_WP_023049723.1:0.09198,Ilyobacter_polytropus_WP_013387745.1:0.09118)0.657:0.01437)0.980:0.05645)0.942:0.04124,((((((Clostridium_novyi_WP_039223533.1:0.00055,(Clostridium_novyi_WP_039249768.1:0.00263,(Clostridium_novyi_WP_039252370.1:0.00055,(Clostridium_botulinum_WP_003363667.1:0.00259,(Clostridium_WP_039282599.1:0.00055,Clostridium_botulinum_C_D_str._BKT12695_KEH97984.1:0.00055)0.000:0.00055)0.804:0.00260)0.990:0.01610)0.875:0.00525)0.773:0.00251,Clostridium_novyi_WP_011721310.1:0.00054)0.995:0.07184,((Clostridium_botulinum_WP_100206715.1:0.00055,(Clostridium_botulinum_V891_KLU74946.1:0.00055,(Clostridium_botulinum_C_D_str._Sp77_KEI00813.1:0.00055,Clostridium_botulinum_BKT015925_AEB75016.1:0.00055)0.795:0.00055)0.000:0.00055)0.905:0.00999,((Clostridium_sp._K25_WP_141640234.1:0.00055,Clostridium_sp._K25_KEI09806.1:0.00055)0.900:0.00522,((Clostridium_botulinum_C_D_str._DC5_KGM99688.1:0.00055,Clostridium_botulinum_WP_141650632.1:0.00055)0.840:0.00256,(Clostridium_botulinum_WP_141640207.1:0.00055,(Clostridium_botulinum_D_str._CCUG_7971_KGM94635.1:0.00055,Clostridium_botulinum_C_D_str._BKT75002_KEI06141.1:0.00055)0.892:0.00055)0.000:0.00055)0.789:0.00256)0.729:0.00307)0.985:0.04846)1.000:0.16534,(((((Bacillus_terrae_WP_120117747.1:0.01671,Bacillus_sp._HF117_J1_D_WP_160706111.1:0.01750)0.998:0.10045,((Sporosarcina_sp._P2_WP_099631347.1:0.03480,(Sporosarcina_newyorkensis_WP_009766030.1:0.00055,Sporosarcina_newyorkensis_WP_078817140.1:0.00237)0.994:0.07161)1.000:0.18708,(Numidum_massiliense_WP_054950818.1:0.08616,((Virgibacillus_alimentarius_WP_029266496.1:0.08170,(Planococcaceae_bacterium_Storch_2_2-2_WP_156707000.1:0.07705,(Cerasibacillus_sp._CC-CFT480_WP_147667010.1:0.01477,(Cerasibacillus_quisquiliarum_WP_146934752.1:0.00511,Hazenella_coriacea_WP_131923379.1:0.01574)0.878:0.01244)0.125:0.01409)0.884:0.03616)0.708:0.02273,((Bacillus_acidiproducens_WP_018665410.1:0.02817,(Bacillus_coagulans_WP_110133938.1:0.00055,Bacillus_coagulans_WP_026684553.1:0.00256)0.953:0.02033)1.000:0.08746,(Bacillus_beveridgei_WP_069366391.1:0.00247,Bacillus_beveridgei_AOM84517.1:0.00055)1.000:0.17563)0.761:0.01973)0.384:0.01555)0.371:0.03981)0.541:0.03035)0.970:0.05399,((Alkalibacter_saccharofermentans_WP_073269328.1:0.05774,Alkalibacterium_kapii_WP_146924710.1:0.12489)0.831:0.03616,(Desulfotomaculum_aeronauticum_WP_072912960.1:0.14003,(Pelotomaculum_thermopropionicum_SI_BAF58691.1:0.02792,(Pelotomaculum_sp._FP_WP_134219633.1:0.00054,Pelotomaculum_schinkii_TEB05017.1:0.04392)0.898:0.03514)1.000:0.17154)0.943:0.05131)0.979:0.05361)0.966:0.05110,(((Vagococcus_humatus_WP_125943077.1:0.11286,(Vagococcus_fessus_WP_126830693.1:0.13576,(Vagococcus_lutrae_WP_023606278.1:0.00053,Vagococcus_lutrae_WP_126761221.1:0.00228)0.999:0.10987)0.915:0.05379)0.872:0.02315,(Anaerostipes_rhamnosivorans_WP_137327567.1:0.15084,1:0.20531)0.950:0.04740)0.853:0.01800,((((Lactobacillus_rapi_WP_056983282.1:0.09599,Lactobacillus_oryzae_WP_034526048.1:0.04423)0.797:0.03720,((Lactobacillus_saniviri_WP_056993300.1:0.05927,(Lactobacillus_fuchuensis_WP_056950009.1:0.03644,(Lactobacillus_sakei_WP_104963233.1:0.01274,(((Lactobacillus_sakei_KGB14258.1:0.00252,Lactobacillus_sakei_WP_061827058.1:0.00055)0.772:0.00247,Lactobacillus_sakei_WP_056948589.1:0.00055)0.376:0.00251,(((Lactobacillus_sakei_WP_112206778.1:0.00251,(Lactobacillus_sakei_WP_142501134.1:0.00055,Lactobacillus_sakei_WP_099712971.1:0.00252)0.850:0.00252)0.000:0.00055,(Lactobacillus_sakei_WP_076632322.1:0.00251,Lactobacillus_sakei_WP_011373834.1:0.00055)0.845:0.00249)0.000:0.00055,Lactobacillus_sakei_WP_016264398.1:0.00055)0.000:0.00055)0.858:0.00755)0.978:0.03200)0.999:0.06402)0.812:0.03882,(((Lactobacillus_dextrinicus_WP_057756222.1:0.01350,Lactobacillus_sp._54-5_WP_125606380.1:0.02838)0.999:0.06437,Lactobacillus_sp._257-1_WP_125552410.1:0.14605)0.267:0.01542,(((((Weissella_paramesenteroides_WP_131473288.1:0.01601,Weissella_jogaejeotgali_WP_075270231.1:0.03243)1.000:0.07747,(Pediococcus_claussenii_WP_014215106.1:0.05673,(Lactobacillus_senioris_WP_056977867.1:0.04673,(Lactobacillus_siliginis_WP_057808527.1:0.03153,((Oenococcus_alcoholitolerans_KGO32403.1:0.00513,(Lactobacillus_rossiae_WP_017261324.1:0.00055,(Lactobacillus_rossiae_DSM_15814_KRL55826.1:0.00055,Lactobacillus_rossiae_WP_161000712.1:0.00256)0.000:0.00055)0.000:0.00055)0.888:0.01039,(((Lactobacillus_namurensis_WP_056945009.1:0.00054,(Lactobacillus_sp._PFC-70_WP_107739343.1:0.00055,Lactobacillus_namurensis_WP_024747881.1:0.00255)0.930:0.00750)0.414:0.00521,(Lactobacillus_spicheri_WP_056963741.1:0.00249,Lactobacillus_spicheri_WP_045807664.1:0.00053)0.929:0.01018)0.899:0.01036,(Lactobacillus_senmaizukei_WP_061776349.1:0.02998,(Lactobacillus_brevis_AYM01639.1:0.01124,(Lactobacillus_sp._220-4_WP_125545463.1:0.01034,Lactobacillus_sp._151-2B_WP_125574026.1:0.01038)0.948:0.01202)0.325:0.00290)0.813:0.01111)0.882:0.00951)0.971:0.02491)0.889:0.01292)0.886:0.01691)0.156:0.00897)0.918:0.02205,((((Oenococcus_oeni_SYV99523.1:0.00769,(((((Oenococcus_oeni_WP_071420827.1:0.00254,((Oenococcus_oeni_WP_063124613.1:0.00055,Oenococcus_oeni_WP_032806866.1:0.00257)0.753:0.00254,(Oenococcus_oeni_WP_096877172.1:0.00053,(((Oenococcus_oeni_WP_075758804.1:0.00253,(Oenococcus_oeni_WP_002819228.1:0.00055,Oenococcus_oeni_WP_032807704.1:0.00253)0.000:0.00055)0.997:0.00055,Oenococcus_oeni_CCK33664.1:0.00252)0.752:0.00237,Oenococcus_oeni_WP_032819309.1:0.00054)0.408:0.00255)0.794:0.00244)0.360:0.00055)0.000:0.00055,Oenococcus_oeni_WP_011677675.1:0.00254)0.000:0.00055,(Oenococcus_oeni_WP_002822268.1:0.00055,Oenococcus_oeni_WP_032816329.1:0.00254)0.000:0.00055)0.000:0.00055,Oenococcus_oeni_WP_071452630.1:0.00509)0.838:0.00255,Oenococcus_oeni_WP_148125019.1:0.00510)0.000:0.00054)0.431:0.00254,(Oenococcus_oeni_ATCC_BAA-1163_4FR2_A:0.00275,Oenococcus_oeni_WP_002816797.1:0.00055)0.000:0.00054)0.959:0.01139,Oenococcus_oeni_WP_071451235.1:0.00253)0.857:0.00777,Oenococcus_sp._UCMA_16435_WP_127825646.1:0.00903)0.999:0.05792)0.253:0.00601,(Weissella_sp._HDW19_WP_166009510.1:0.09748,(Lactobacillus_harbinensis_WP_146994138.1:0.00055,(Lactobacillus_harbinensis_WP_063516282.1:0.00763,(Lactobacillus_harbinensis_WP_150392290.1:0.00055,Lactobacillus_harbinensis_WP_027829139.1:0.00251)0.000:0.00055)0.903:0.00222)0.996:0.06104)0.417:0.03663)1.000:0.10954,Lactobacillus_composti_WP_057003003.1:0.06956)0.921:0.03322)0.754:0.01117)0.929:0.02830)1.000:0.19949,(Lactobacillus_nenjiangensis_WP_137602579.1:0.20957,(((Atopostipes_suicloacalis_WP_073295054.1:0.00055,Atopostipes_suicloacalis_DSM_15692_SHE34329.1:0.00252)1.000:0.10621,(((Trichococcus_pasteurii_WP_086943888.1:0.00469,Trichococcus_WP_068561793.1:0.00054)0.634:0.00251,((((Listeria_monocytogenes_EAH4101170.1:0.00055,Listeria_monocytogenes_EAG0142341.1:0.00255)0.000:0.00055,(Listeria_monocytogenes_WP_069027569.1:0.00055,((Listeria_monocytogenes_EAC6166138.1:0.00055,Listeria_monocytogenes_ECW8263801.1:0.00055)0.952:0.00055,Listeria_monocytogenes_EAH4097982.1:0.00055)0.882:0.00055)0.000:0.00055)0.921:0.00254,Enterococcus_faecalis_WP_141426427.1:0.00055)0.000:0.00054,Lactobacillales_WP_104888792.1:0.00254)0.915:0.00761)0.988:0.05859,(Carnobacterium_iners_WP_085560511.1:0.03439,(Carnobacterium_funditum_WP_034551019.1:0.00833,((Listeria_monocytogenes_EAH2637962.1:0.00055,Marinilactibacillus_WP_072693678.1:0.00248)0.989:0.01851,((Carnobacterium_alterfunditum_WP_034548994.1:0.00248,Carnobacterium_alterfunditum_SIN89173.1:0.00055)0.777:0.00261,Carnobacterium_alterfunditum_WP_034545020.1:0.02630)0.731:0.00238)0.976:0.01734)0.916:0.01286)0.984:0.04714)0.957:0.04519)0.977:0.06289,((Vagococcus_silagei_WP_136137693.1:0.01712,(Vagococcus_fluvialis_WP_086951780.1:0.03487,Vagococcus_sp._HDW17B_WP_166034686.1:0.01365)0.923:0.02345)0.996:0.06241,((Enterococcus_sp._5B7_DIV0075_WP_086270555.1:0.00489,(Enterococcus_thailandicus_WP_095803375.1:0.00055,(Enterococcus_thailandicus_WP_067483204.1:0.00495,Bacilli_WP_071868575.1:0.00249)0.000:0.00055)0.810:0.00054)1.000:0.10324,((Enterococcus_sp._94-2_WP_137599731.1:0.04617,(Enterococcus_devriesei_OJG35415.1:0.00055,Enterococcus_devriesei_WP_071862393.1:0.00055)0.974:0.04156)0.976:0.04115,((Enterococcus_saigonensis_BCA86510.1:0.03357,Enterococcus_dispar_WP_016173759.1:0.03461)0.988:0.03793,(Enterococcus_sp._CU9D_WP_161898374.1:0.04416,(Enterococcus_asini_WP_161999085.1:0.00250,(Enterococcus_asini_WP_010753549.1:0.00055,Enterococcus_asini_OJG09721.1:0.00055)0.771:0.00258)0.998:0.05311)0.541:0.01286)0.611:0.02245)0.910:0.02020)0.896:0.01815)0.979:0.05594)0.957:0.04299)0.706:0.02862)1.000:0.18667,Enterococcus_pallens_WP_010759192.1:0.32785)0.767:0.04130)1.000:0.15239)0.885:0.03785,(Clostridium_estertheticum_WP_165414189.1:0.03762,Clostridium_tagluense_WP_125004609.1:0.05731)1.000:0.15417)0.215:0.01805)0.345:0.01536,((Clostridium_arbusti_WP_010238296.1:0.05440,(Clostridium_pasteurianum_WP_003441638.1:0.00055,Clostridium_pasteurianum_DSM_525_=_ATCC_6013_AAC45651.1:0.00263)0.996:0.03886)0.997:0.04202,(((Clostridium_bovifaecis_QGU96324.1:0.06036,(((((Clostridium_butyricum_AAM54730.1:0.00257,Clostridium_butyricum_WP_143108334.1:0.00054)0.846:0.00252,(((((Clostridium_sp._3-3_WP_103673191.1:0.00254,((Clostridium_butyricum_WP_085950974.1:0.00055,Clostridium_butyricum_5521_EDT76185.1:0.00055)0.839:0.00254,(unclassified_Clostridium_WP_152640802.1:0.00055,(Clostridium_sp._IBUN_13A_ABI30640.2:0.00055,Clostridium_sp._IBUN125C_KJZ84151.1:0.00055)0.000:0.00055)0.850:0.00254)0.000:0.00055)0.117:0.00055,Clostridium_butyricum_WP_002581611.1:0.00055)0.777:0.00055,Clostridium_butyricum_WP_155243008.1:0.00256)0.000:0.00055,Clostridium_WP_085951510.1:0.00055)0.000:0.00055,(((Clostridium_butyricum_WP_113886538.1:0.00055,Clostridium_butyricum_KIU05178.1:0.00055)0.000:0.00055,(Clostridium_butyricum_WP_125390913.1:0.00055,Clostridium_butyricum_ALR90470.1:0.00055)0.892:0.00255)0.841:0.00255,(Clostridium_butyricum_WP_104675595.1:0.00055,Clostridium_butyricum_KHD14060.1:0.00055)0.862:0.00254)0.000:0.00055)0.582:0.00055)1.000:0.00054,Clostridium_butyricum_WP_163240079.1:0.00232)0.992:0.03221,((Clostridium_butyricum_WP_124230484.1:0.00507,Clostridium_butyricum_WP_156212505.1:0.00511)0.859:0.00624,(Clostridium_diolis_WP_039769678.1:0.00054,(Clostridium_diolis_WP_087702494.1:0.00055,(Clostridium_WP_078117185.1:0.00256,Clostridium_beijerinckii_NRRL_B-598_WP_023976809.1:0.00055)0.857:0.00255)0.841:0.00255)0.870:0.00692)0.679:0.00700)0.942:0.01869,(Clostridium_botulinum_NFG63361.1:0.02479,Clostridium_uliginosum_WP_090094371.1:0.03310)0.895:0.01410)0.912:0.01861)0.993:0.03573,(Clostridium_sp._Marseille-P4200_WP_125154608.1:0.02848,(Clostridium_sporogenes_WP_163204133.1:0.00488,Clostridium_sporogenes_WP_163236562.1:0.00055)0.992:0.03997)0.969:0.03032)0.624:0.00233,(((Clostridium_tarantellae_WP_152888805.1:0.09126,(Clostridium_fallax_WP_072897052.1:0.01714,((Clostridium_frigidicarnis_WP_090042539.1:0.04322,((Clostridium_botulinum_NFA44275.1:0.00054,((Clostridium_botulinum_NFG63000.1:0.00255,(Clostridium_botulinum_NFQ50792.1:0.00256,(Clostridium_WP_012424983.1:0.00055,(Clostridium_botulinum_NFI95284.1:0.00258,Clostridium_botulinum_NFM11496.1:0.00539)0.000:0.00055)0.000:0.00055)0.795:0.00260)0.917:0.00518,(Clostridium_botulinum_WP_003370020.1:0.00055,Clostridium_botulinum_NFG76359.1:0.00055)0.000:0.00054)0.875:0.00256)0.857:0.00494,Clostridium_botulinum_WP_061313571.1:0.00278)0.962:0.02181)0.798:0.01324,((Paraclostridium_benzoelyticum_WP_046822918.1:0.01366,(Paraclostridium_bifermentans_WP_150886504.1:0.00053,(((Clostridium_thiosulfatireducens_WP_035118107.1:0.00054,Clostridiales_WP_053832771.1:0.00489)0.927:0.00235,Acinetobacter_sp._RIT592_RDC50829.1:0.00055)0.000:0.00055,Paraclostridium_bifermentans_WP_148551860.1:0.00256)0.838:0.00255)0.988:0.02126)0.994:0.03816,(Clostridium_gasigenes_WP_089965274.1:0.00248,Clostridium_gasigenes_WP_167867500.1:0.00055)1.000:0.06347)0.299:0.00051)0.907:0.01412)0.967:0.02356)0.000:0.00051,((Clostridium_baratii_WP_045726074.1:0.00055,Clostridium_baratii_WP_039310656.1:0.00258)0.994:0.02620,(Clostridium_sp._Ade.TY_WP_024615169.1:0.01720,((Clostridium_perfringens_AMN35395.1:0.00055,Clostridium_perfringens_WP_075808085.1:0.00055)0.882:0.00493,(((Clostridium_perfringens_WP_011592046.1:0.00055,Clostridium_perfringens_WP_111945396.1:0.00262)0.841:0.00262,(Clostridium_perfringens_KAF2782490.1:0.00055,Clostridium_perfringens_WP_163236468.1:0.00055)0.844:0.00258)0.000:0.00055,(Clostridium_perfringens_AMN32558.1:0.00055,(Clostridium_perfringens_WP_003451991.1:0.00055,(Clostridium_perfringens_WP_164808806.1:0.00262,Clostridium_perfringens_WP_114651487.1:0.00261)0.000:0.00055)0.956:0.00055)0.000:0.00055)0.882:0.00055)0.979:0.02250)0.891:0.00958)0.995:0.04313)0.080:0.00849,(Bacillus_tuaregi_WP_071392786.1:0.07344,(Tepidibacter_mesophilus_WP_099189505.1:0.05430,(Clostridium_lundense_WP_034869421.1:0.02458,(Clostridium_magnum_WP_066626228.1:0.04593,Clostridium_sp._HMP27_KGK90287.1:0.01359)0.863:0.00715)0.809:0.00694)0.874:0.01951)0.716:0.00983)0.912:0.02067)0.857:0.01608)0.805:0.01195)0.942:0.02931,([Clostridium_WP_042273742.1:0.01047,(Romboutsia_lituseburensis_WP_092724163.1:0.02085,(Romboutsia_sp._Marseille-P6047_WP_122639078.1:0.01591,(Niameybacter_massiliensis_WP_053985690.1:0.03198,(Clostridiaceae_bacterium_WP_147543944.1:0.01581,(Romboutsia_hominis_WP_166504783.1:0.00055,Romboutsia_sp._MT17_WP_092922765.1:0.00258)0.823:0.00535)0.989:0.02697)0.910:0.01124)0.831:0.00659)0.862:0.00715)0.999:0.07291)0.793:0.02620)1.000:0.15006,((Enterobacteriaceae_WP_095283450.1:0.00247,Buttiauxella_sp._3AFRM03_WP_121815541.1:0.00053)0.997:0.05029,((Shimwellia_blattae_WP_014716142.1:0.00055,Shimwellia_blattae_DSM_4481_=_NBRC_105725_GAB81922.1:0.00055)0.964:0.02323,(Kluyvera_ascorbata_WP_106928711.1:0.04588,(Enterobacteriaceae_bacterium_A-F18_WP_165159882.1:0.00252,((Yersinia_intermedia_WP_145548205.1:0.00055,Enterobacterales_WP_049273375.1:0.00255)0.844:0.00254,(Pseudocitrobacter_sp._73_WP_149461564.1:0.00253,Enterobacteriaceae_WP_004098891.1:0.00055)0.001:0.00055)0.000:0.00054)0.949:0.01644)0.760:0.00822)0.951:0.01913)0.929:0.03159)0.530:0.00617,(unclassified_Shigella_WP_069369200.1:0.00445,((Proteus_sp._CD3_WP_151435065.1:0.00647,(Proteus_alimentorum_WP_099075345.1:0.00521,Proteus_WP_036936996.1:0.01562)0.778:0.00277)0.775:0.00137,((Proteus_WP_088495650.1:0.00055,((Proteus_WP_109395491.1:0.00255,Proteus_WP_075673823.1:0.00519)0.810:0.00054,Proteus_WP_098942933.1:0.00055)0.920:0.00258)0.298:0.00055,(((Proteus_sp._TJ1636_WP_109397393.1:0.00260,Proteus_vulgaris_WP_109406328.1:0.00055)0.778:0.00259,(Proteus_WP_109400401.1:0.00257,unclassified_Proteus_WP_161671553.1:0.00055)0.812:0.00261)0.893:0.00678,(Proteus_vulgaris_WP_115349710.1:0.00055,(Proteus_vulgaris_WP_072068039.1:0.00260,Proteus_vulgaris_WP_164526296.1:0.00055)0.851:0.00261)0.780:0.00170)0.253:0.00467)0.888:0.00516)0.760:0.00672)0.987:0.04207)0.631:0.01507)0.982:0.03588,(((Klebsiella_huaxiensis_WP_112213673.1:0.00055,(Klebsiella_oxytoca_WP_110272989.1:0.01044,Klebsiella_huaxiensis_WP_142514355.1:0.00053)0.811:0.00258)0.949:0.01400,(((Citrobacter_sp._S-77_WP_045447806.1:0.00054,Citrobacter_freundii_complex_WP_048220520.1:0.00242)0.854:0.01042,(Enterobacteriaceae_WP_096755608.1:0.00257,Citrobacter_WP_135911375.1:0.00055)0.990:0.02087)0.199:0.00274,((((((Citrobacter_WP_086504587.1:0.00054,((Citrobacter_WP_043017714.1:0.00243,(Citrobacter_europaeus_WP_123915772.1:0.00258,Citrobacter_freundii_complex_WP_047408496.1:0.00055)1.000:0.00053)0.178:0.00258,((Citrobacter_sp._MGH105_WP_048215503.1:0.00253,((Citrobacter_freundii_complex_WP_057067395.1:0.00055,(Citrobacter_WP_103769797.1:0.00259,Citrobacter_freundii_complex_WP_048225635.1:0.00258)0.000:0.00055)0.000:0.00055,Enterobacteriaceae_WP_101742446.1:0.00257)0.918:0.00252)1.000:0.00055,(((((Citrobacter_portucalensis_WP_071445938.1:0.00248,Citrobacter_freundii_complex_sp._CFNIH9_WP_103284693.1:0.00055)0.448:0.00255,((Citrobacter_sp._L55_WP_101701237.1:0.00257,(Citrobacter_WP_053389288.1:0.00055,Citrobacter_braakii_WP_049268729.1:0.00258)0.000:0.00055)0.832:0.00257,(Citrobacter_WP_016157511.1:0.00055,Citrobacter_WP_016154582.1:0.00258)0.000:0.00055)1.000:0.00054)0.920:0.00248,Citrobacter_portucalensis_WP_103014968.1:0.00257)0.000:0.00055,Enterobacteriaceae_WP_003024734.1:0.00055)0.001:0.00055,(((Citrobacter_freundii_NBJ29699.1:0.00255,(Citrobacter_portucalensis_WP_153686676.1:0.00259,Citrobacter_sp._LUTT5_WP_160179737.1:0.00259)0.000:0.00055)0.000:0.00055,(((Citrobacter_WP_003846240.1:0.00258,(Citrobacter_freundii_complex_WP_048242016.1:0.00055,Citrobacter_freundii_WP_032937336.1:0.00255)0.824:0.00258)0.000:0.00055,Citrobacter_youngae_WP_111464784.1:0.00258)0.000:0.00055,Citrobacter_freundii_WP_163184116.1:0.00055)0.000:0.00055)0.000:0.00055,Citrobacter_portucalensis_WP_148361444.1:0.00258)0.000:0.00055)0.000:0.00055)0.913:0.00243)1.000:0.00054)0.000:0.00054,(Citrobacter_freundii_WP_151217794.1:0.00055,Citrobacter_freundii_WP_151224379.1:0.00257)0.926:0.00515)0.074:0.00258,(Citrobacter_youngae_WP_032940748.1:0.00055,Citrobacter_youngae_ATCC_29220_EFE05858.1:0.00055)0.941:0.00780)0.000:0.00054,(Citrobacter_WP_048213323.1:0.00055,Citrobacter_freundii_WP_106875574.1:0.00257)0.000:0.00055)0.000:0.00054,Citrobacter_youngae_WP_115642816.1:0.00258)0.834:0.00258,((Citrobacter_sp._SNU_WT2_WP_135324268.1:0.00262,(Citrobacter_werkmanii_WP_150345442.1:0.00207,((Citrobacter_WP_121529567.1:0.00249,(((Morganellaceae_WP_125894551.1:0.00259,Gammaproteobacteria_WP_016243884.1:0.00055)0.928:0.00244,(Enterobacteriaceae_WP_042311086.1:0.00055,(Citrobacter_sp._TBCS-15_WP_137365248.1:0.00259,Salmonella_enterica_GAS70975.1:0.00256)0.000:0.00055)1.000:0.00055)0.330:0.00259,Enterobacteriaceae_WP_007372189.1:0.00245)1.000:0.00054)0.448:0.00260,((Enterobacteriaceae_WP_048218660.1:0.00257,Salmonella_enterica_subsp._enterica_serovar_Montevideo_EDL1275500.1:0.00055)0.930:0.00519,(Citrobacter_WP_038634024.1:0.00055,Citrobacter_werkmanii_WP_160956021.1:0.00259)0.000:0.00055)0.854:0.00054)1.000:0.00054)0.875:0.00522)0.793:0.00256,(Enterobacteriaceae_WP_116360753.1:0.00055,Citrobacter_WP_005131413.1:0.00259)0.862:0.00260)0.000:0.00054)0.789:0.00054)0.874:0.00800)0.278:0.00504,(Enterobacteriaceae_bacterium_ENNIH1_WP_103280752.1:0.00502,Enterobacteriaceae_WP_063145745.1:0.00054)0.989:0.02778)0.596:0.01051)0.378:0.01216)0.995:0.04458,(Klebsiella_quasipneumoniae_WP_101996846.1:0.00255,(Klebsiella_WP_065882632.1:0.00254,(Klebsiella_quasipneumoniae_WP_107112244.1:0.00254,Klebsiella_quasipneumoniae_WP_101992010.1:0.00253)0.000:0.00055)0.000:0.00055)0.777:0.00257)0.861:0.00508,(Klebsiella_WP_061153253.1:0.00055,(unclassified_Klebsiella_WP_100680627.1:0.00254,Klebsiella_sp._K-Nf6_WP_100631948.1:0.00254)0.000:0.00055)0.000:0.00054)0.855:0.00253)0.000:0.00055)0.000:0.00055,(Klebsiella_WP_025710566.1:0.00055,Klebsiella_quasivariicola_WP_117125544.1:0.00251)0.941:0.00508)0.818:0.00254,Klebsiella_pneumoniae_WP_069346903.1:0.00508)0.000:0.00054)0.598:0.00054,(Enterobacterales_WP_004150927.1:0.00055,Klebsiella_pneumoniae_WP_117015982.1:0.00254)0.000:0.00055)0.000:0.00055)0.227:0.00055)0.000:0.00055)0.000:0.00055);
