# Supplementary material for: Plasmid-encoded toxin defence mediates mutualistic microbial interactions
Source: Nat Microbiol. 2023 Dec 27;9(1):108–19. doi: 10.1038/s41564-023-01521-9 (PMC10769881; doi:10.1038/s41564-023-01521-9)
Supplement: Supplementary file 4 — Source data. [file 41564_2023_1521_MOESM4_ESM.xlsx]

## Sheet: A
Kinetic read	time	without substrate	with substrate
00:00:07	0	0.145	0.164
00:00:17	0.166667	0.145	0.165
00:00:27	0.333333	0.145	0.166
00:00:37	0.5	0.145	0.167
00:00:47	0.666667	0.145	0.167
00:00:57	0.833333	0.145	0.168
00:01:07	1	0.145	0.169
00:01:17	1.16667	0.145	0.17
00:01:27	1.33333	0.145	0.171
00:01:37	1.5	0.145	0.171
00:01:47	1.66667	0.145	0.172
00:01:57	1.83333	0.145	0.173
00:02:07	2	0.145	0.173
00:02:17	2.16667	0.145	0.174
00:02:27	2.33333	0.146	0.176
00:02:37	2.5	0.146	0.176
00:02:47	2.66667	0.145	0.177
00:02:57	2.83333	0.145	0.178
00:03:07	3	0.146	0.179
00:03:17	3.16667	0.146	0.18
00:03:27	3.33333	0.146	0.181
00:03:37	3.5	0.146	0.182
00:03:47	3.66667	0.146	0.183
00:03:57	3.83333	0.146	0.184
00:04:07	4	0.146	0.184
00:04:17	4.16667	0.146	0.186
00:04:27	4.33333	0.146	0.187
00:04:37	4.5	0.146	0.188
00:04:47	4.66667	0.146	0.188
00:04:57	4.83333	0.146	0.189
00:05:07	5	0.146	0.19
00:05:17	5.16667	0.146	0.191
00:05:27	5.33333	0.146	0.192
00:05:37	5.5	0.146	0.192
00:05:47	5.66667	0.146	0.194
00:05:57	5.83333	0.146	0.194
00:06:07	6	0.146	0.195
00:06:17	6.16667	0.146	0.196
00:06:27	6.33333	0.146	0.196
00:06:37	6.5	0.146	0.197
00:06:47	6.66667	0.146	0.197
00:06:57	6.83333	0.147	0.198
00:07:07	7	0.147	0.199
00:07:17	7.16667	0.147	0.2
00:07:27	7.33333	0.147	0.2
00:07:37	7.5	0.147	0.2
00:07:47	7.66667	0.147	0.201
00:07:57	7.83333	0.147	0.202
00:08:07	8	0.147	0.202
00:08:17	8.16667	0.147	0.202
00:08:27	8.33333	0.147	0.203
00:08:37	8.5	0.147	0.203
00:08:47	8.66667	0.147	0.203
00:08:57	8.83333	0.147	0.204
00:09:07	9	0.147	0.204
00:09:17	9.16667	0.147	0.205
00:09:27	9.33333	0.147	0.205
00:09:37	9.5	0.147	0.206
00:09:47	9.66667	0.147	0.206
00:09:57	9.83333	0.147	0.206
00:10:07	10	0.147	0.206
00:10:17	10.1667	0.147	0.206
00:10:27	10.3333	0.147	0.207
00:10:37	10.5	0.147	0.206
00:10:47	10.6667	0.147	0.207
00:10:57	10.8333	0.147	0.207
00:11:07	11	0.147	0.207
00:11:17	11.1667	0.147	0.208
00:11:27	11.3333	0.147	0.208
00:11:37	11.5	0.147	0.208
00:11:47	11.6667	0.147	0.208
00:11:57	11.8333	0.147	0.208
00:12:07	12	0.147	0.208
00:12:17	12.1667	0.147	0.208
00:12:27	12.3333	0.147	0.209
00:12:37	12.5	0.147	0.208
00:12:47	12.6667	0.147	0.209
00:12:57	12.8333	0.147	0.209
00:13:07	13	0.148	0.209
00:13:17	13.1667	0.147	0.209
00:13:27	13.3333	0.147	0.209
00:13:37	13.5	0.147	0.209
00:13:47	13.6667	0.147	0.209
00:13:57	13.8333	0.148	0.209
00:14:07	14	0.148	0.209
00:14:17	14.1667	0.147	0.209
00:14:27	14.3333	0.147	0.209
00:14:37	14.5	0.147	0.209
00:14:47	14.6667	0.148	0.21
00:14:57	14.8333	0.147	0.209
00:15:07	15	0.147	0.209
00:15:17	15.1667	0.148	0.21
00:15:27	15.3333	0.147	0.209
00:15:37	15.5	0.147	0.209
00:15:47	15.6667	0.147	0.209
00:15:57	15.8333	0.147	0.209
00:16:07	16	0.148	0.21
00:16:17	16.1667	0.148	0.209
00:16:27	16.3333	0.148	0.209
00:16:37	16.5	0.147	0.209
00:16:47	16.6667	0.147	0.209
00:16:57	16.8333	0.147	0.209
00:17:07	17	0.148	0.209
00:17:17	17.1667	0.147	0.209
00:17:27	17.3333	0.148	0.21
00:17:37	17.5	0.148	0.21
00:17:47	17.6667	0.148	0.21
00:17:57	17.8333	0.148	0.209
00:18:07	18	0.148	0.21
00:18:17	18.1667	0.148	0.21
00:18:27	18.3333	0.148	0.21
00:18:37	18.5	0.147	0.21
00:18:47	18.6667	0.148	0.21
00:18:57	18.8333	0.148	0.21
00:19:07	19	0.148	0.209
00:19:17	19.1667	0.148	0.209
00:19:27	19.3333	0.148	0.21
00:19:37	19.5	0.147	0.209
00:19:47	19.6667	0.148	0.21
00:19:57	19.8333	0.148	0.209
00:20:07	20	0.148	0.209
00:20:17	20.1667	0.147	0.209
00:20:27	20.3333	0.148	0.21
00:20:37	20.5	0.148	0.209
00:20:47	20.6667	0.148	0.209
00:20:57	20.8333	0.148	0.21
00:21:07	21	0.148	0.209
00:21:17	21.1667	0.148	0.209
00:21:27	21.3333	0.148	0.209
00:21:37	21.5	0.148	0.21
00:21:47	21.6667	0.148	0.209
00:21:57	21.8333	0.148	0.209
00:22:07	22	0.148	0.21
00:22:17	22.1667	0.148	0.21
00:22:27	22.3333	0.148	0.209
00:22:37	22.5	0.148	0.209
00:22:47	22.6667	0.148	0.209
00:22:57	22.8333	0.148	0.209
00:23:07	23	0.148	0.209
00:23:17	23.1667	0.148	0.209
00:23:27	23.3333	0.148	0.209
00:23:37	23.5	0.148	0.21
00:23:47	23.6667	0.148	0.209
00:23:57	23.8333	0.148	0.209
00:24:07	24	0.148	0.209
00:24:17	24.1667	0.148	0.209
00:24:27	24.3333	0.148	0.209
00:24:37	24.5	0.148	0.209
00:24:47	24.6667	0.148	0.209
00:24:57	24.8333	0.148	0.209
00:25:07	25	0.148	0.209
00:25:17	25.1667	0.148	0.209
00:25:27	25.3333	0.148	0.209
00:25:37	25.5	0.148	0.209
00:25:47	25.6667	0.148	0.209
00:25:57	25.8333	0.148	0.209
00:26:07	26	0.148	0.209
00:26:17	26.1667	0.148	0.209
00:26:27	26.3333	0.148	0.209
00:26:37	26.5	0.148	0.209
00:26:47	26.6667	0.148	0.209
00:26:57	26.8333	0.148	0.209
00:27:07	27	0.148	0.209
00:27:17	27.1667	0.148	0.209
00:27:27	27.3333	0.148	0.209
00:27:37	27.5	0.148	0.209
00:27:47	27.6667	0.148	0.209
00:27:57	27.8333	0.148	0.209
00:28:07	28	0.148	0.209
00:28:17	28.1667	0.148	0.209
00:28:27	28.3333	0.148	0.209
00:28:37	28.5	0.148	0.209
00:28:47	28.6667	0.148	0.209
00:28:57	28.8333	0.148	0.209
00:29:07	29	0.148	0.209
00:29:17	29.1667	0.148	0.209
00:29:27	29.3333	0.148	0.209
00:00:00	29.5
00:00:00	29.6667
00:00:00	29.8333
00:00:00	30
00:00:00
00:00:00
00:00:00
00:00:00
00:00:00
00:00:00
00:00:00
00:00:00
00:00:00
00:00:00
00:00:00
00:00:00
00:00:00
00:00:00
00:00:00
00:00:00
00:00:00
00:00:00
00:00:00
00:00:00
00:00:00
00:00:00
00:00:00
00:00:00
00:00:00
00:00:00
00:00:00
00:00:00
00:00:00
00:00:00
00:00:00
00:00:00
00:00:00
00:00:00
00:00:00
00:00:00
00:00:00
00:00:00
00:00:00
00:00:00
00:00:00
00:00:00
00:00:00
00:00:00
00:00:00
00:00:00
00:00:00
00:00:00
00:00:00
00:00:00
00:00:00
00:00:00
00:00:00
00:00:00
00:00:00
00:00:00
00:00:00
00:00:00
00:00:00
00:00:00
00:00:00
00:00:00
00:00:00
00:00:00
00:00:00
00:00:00
00:00:00
00:00:00
00:00:00
00:00:00
00:00:00
00:00:00
00:00:00
00:00:00
00:00:00
00:00:00
00:00:00
00:00:00
00:00:00
00:00:00
00:00:00
00:00:00
00:00:00
00:00:00
00:00:00
00:00:00
00:00:00
00:00:00
00:00:00
00:00:00

## Sheet: B
Hours	Control
0	0	0	0
0.2	0.586552	0.588708	0.526162
0.5	1.05682	1.02374	1.14676
1	2.1342	1.60772	1.70328
10	3.47161	5.20786	2.23932
20	5.45162	6.58987	5.49097
30	6.13936	7.29147	7.31905
40	6.90935	7.95025	8.41522
50	7.16165	9.03502	8.4361

## Sheet: C
Hours	Control
0	0	0	0	0
0.05	1.44616	0.409237	0.378079	0.40587
0.1	0.896424	0.671354	1.2345	0.775752
0.2	1.07931	1.00623	1.00361	1.52002
0.4	1.59623	1.19397	1.21153	1.32504
0.5	1.62538	1.50525	1.40454	1.76672
0.8	1.91689	1.69959	1.75789	1.38848
1	1.58823	1.92926	1.85462	2.23358
1.6	2.43066	2.02416	2.19074	2.20003

## Sheet: D
pBR322:1,3 propandiol dehydrogenase
	0 mM	0.05 mM	0.125 mM	0.25 mM	0.5 mM	1 mM
repeat 1	0.204	0.13	0.119	0.0745	0	0
repeat 2	0.141	0.141	0.114	0.085	0	0
repeat 3	0.16	0.138	0.118	0.075	0	0
pBR322 (-)
	0 mM	0.05 mM	0.125 mM	0.25 mM	0.5 mM	1 mM
repeat 1	0.2	0.02	0.02	0	0	0
repeat 2	0.134	0.004	0.004	0	0	0
repeat 3	0.18	0.012	0.002	0	0	0
