# Supplementary material for: Plasmid-encoded toxin defence mediates mutualistic microbial interactions
Source: Nat Microbiol. 2023 Dec 27;9(1):108–19. doi: 10.1038/s41564-023-01521-9 (PMC10769881; doi:10.1038/s41564-023-01521-9)
Supplement: Supplementary file 5 — Source data. [file 41564_2023_1521_MOESM5_ESM.zip]

Archive with 18 entries (18 files):
- Figure_3D_upper_gel.png
- __MACOSX/._Figure_3D_upper_gel.png
- Figure_3.xlsx
- __MACOSX/._Figure_3.xlsx
- Figure_3D_lower_gel.png
- __MACOSX/._Figure_3D_lower_gel.png
- Figure_3D_MM1_groel_2_snap-crop.tif
- __MACOSX/._Figure_3D_MM1_groel_2_snap-crop.tif
- Figure_3D_MM1_groel_2_storm_PALM.tif
- __MACOSX/._Figure_3D_MM1_groel_2_storm_PALM.tif
- Figure_3D_MM1_groel_3_snap.tif
- __MACOSX/._Figure_3D_MM1_groel_3_snap.tif
- Figure_3D_MM1_groel_3._stormczi_PALM_.tif
- __MACOSX/._Figure_3D_MM1_groel_3._stormczi_PALM_.tif
- Figure_3D_MM1_plasmid_snap_5_storm_PALM_orange_2.tif
- __MACOSX/._Figure_3D_MM1_plasmid_snap_5_storm_PALM_orange_2.tif
- Figure_3D_MM1_plasmid_snap_5-2.tif
- __MACOSX/._Figure_3D_MM1_plasmid_snap_5-2.tif
