# Supplementary material for: Plasmid-encoded toxin defence mediates mutualistic microbial interactions
Source: Nat Microbiol. 2023 Dec 27;9(1):108–19. doi: 10.1038/s41564-023-01521-9 (PMC10769881; doi:10.1038/s41564-023-01521-9)
Supplement: Supplementary file 5 — Source data. [file 41564_2023_1521_MOESM5_ESM.zip › Figure_3.xlsx]

## Sheet: A
	reuterin
sample 1	0.894451
sample 2	0.411048
sample 3	0.203296
sample 4	0.15686
sample 5	0.130266
sample 6	0.111368
sample 7	0.0573712
sample 8	0.0523765
sample 9	0.0494067
sample 10	0.00742451
sample 11	0
sample 12	0
sample 13	0
sample 14	0
sample 15	0
sample 16	0
sample 17	0
sample 18	0
sample 19	0
sample 20	0

## Sheet: B
	Anaerofilum	Clostridium	Enterococcus	Escherichia	Fusobacterium	Streptococcus	Trabulsiella
control 1	26	3065	318	0	61	676	56
control 2	35	2703	616	18	66	720	63
control 3	28	2632	561	27	71	790	95
reuterin 1	0	0	4062	59	0	111	0
reuterin 2	0	0	4089	41	0	86	0
reuterin 3	0	0	4016	73	0	143	0

## Sheet: E
E.faecalis DSM 8630							E.faecalis DSM 8630 pMM1							E.faecalis MM1
	0	0.25	0.5	0.75	0.9			0	0.25	0.5	0.75	0.9			0	0.25	0.5	0.75	0.9
repeat 1	100	31	25	22	35		repeat 1	100	81	61	53	65		repeat 1	100	92	74	71	70
repeat 2	100	30	22	24	30		repeat 2	100	83	65	52	60		repeat 2	100	90	73	70	67
repeat 3	100	32	27	18	28		repeat 3	100	84	64	50	61		repeat 3	100	92	74	68	68
