# Supplementary material for: Plasmid-encoded toxin defence mediates mutualistic microbial interactions
Source: Nat Microbiol. 2023 Dec 27;9(1):108–19. doi: 10.1038/s41564-023-01521-9 (PMC10769881; doi:10.1038/s41564-023-01521-9)
Supplement: Supplementary file 6 — Source data. [file 41564_2023_1521_MOESM6_ESM.xlsx]

## Sheet: A.i
	monoculture E. faecalis	coculture E.faecalis	monoculture L. reuteri	coculture L. reuteri			monoculture E. faecalis	coculture E.faecalis	monoculture L. reuteri	coculture L. reuteri			monoculture E. faecalis	coculture E.faecalis	monoculture L. reuteri	coculture L. reuteri
repeat 1	328630	1563400	1935351	3403420		repeat 1	1852720	3310940	1935351	7777860		repeat 1	2346285	6.6752e+06	1935351	11057485
repeat 2	107730	1659470	4960897	1118300		repeat 2	1272450	6076925	4960897	11061760		repeat 2	1676760	4.08303e+06	4960897	12767680
repeat 3	143080	896070	4960897	4292070		repeat 3	2126800	4594880	4960897	7639850		repeat 3	629250	8816105	4960897	8488710
repeat 4	205043	726960	5085080	5892600		repeat 4	635035	2248900	5085080	6246230		repeat 4	1990140	7285440	5085080	12374030

## Sheet: A.ii
Time (hours)	BM+glucose			BM+glucose+spent media
0	0.0025	0.0035	0.0065	0	0	0
0.0833333	0.003	0.003	0.006	0	0	0
0.166667	0.0025	0.0035	0.0055	0	0	0
0.25	0.003	0.003	0.006	0	0	0
0.333333	0.0025	0.0025	0.0045	0	0	0
0.416667	0.003	0.004	0.006	0	0	0
0.5	0.0025	0.0035	0.0055	0	0	0
0.583333	0.0035	0.0035	0.0065	0	0	0
0.666667	0.0035	0.0045	0.0065	0	0	0.001
0.75	0.0045	0.0045	0.0075	0	0	0
0.833333	0.0045	0.0055	0.0075	0	0.0005	0.0015
0.916667	0.0045	0.0055	0.0085	0	0.001	0.001
1	0.0045	0.0055	0.0085	0.0005	0.0015	0.0025
1.08333	0.0055	0.0065	0.0085	0.001	0.002	0.003
1.16667	0.0055	0.0065	0.0115	0.001	0.002	0.004
1.25	0.0065	0.0075	0.0095	0.002	0.003	0.006
1.33333	0.0065	0.0075	0.0095	0.002	0.004	0.007
1.41667	0.0065	0.0075	0.0105	0.003	0.005	0.008
1.5	0.0075	0.0085	0.0105	0.004	0.006	0.008
1.58333	0.0075	0.0085	0.0115	0.004	0.007	0.01
1.66667	0.009	0.01	0.012	0.0045	0.0075	0.0105
1.75	0.0085	0.0105	0.0125	0.006	0.009	0.011
1.83333	0.009	0.01	0.013	0.007	0.01	0.012
1.91667	0.0095	0.0115	0.0135	0.008	0.011	0.014
2	0.0105	0.0115	0.0135	0.008	0.012	0.014
2.08333	0.0105	0.0125	0.0145	0.01	0.013	0.016
2.16667	0.0115	0.0125	0.0145	0.011	0.014	0.017
2.25	0.0115	0.0125	0.0155	0.0125	0.0195	0.0285
2.33333	0.0115	0.0135	0.0155	0.013	0.019	0.03
2.41667	0.0125	0.0135	0.0155	0.0155	0.0205	0.0275
2.5	0.0125	0.0145	0.0175	0.0165	0.0215	0.0295
2.58333	0.013	0.015	0.017	0.0175	0.0235	0.0305
2.66667	0.0135	0.0155	0.0175	0.0185	0.0255	0.0325
2.75	0.014	0.016	0.018	0.0185	0.0255	0.0345
2.83333	0.015	0.017	0.019	0.021	0.027	0.034
2.91667	0.015	0.018	0.019	0.022	0.028	0.036
3	0.0165	0.0185	0.0205	0.023	0.03	0.037
3.08333	0.017	0.019	0.022	0.0245	0.0335	0.0415
3.16667	0.017	0.019	0.021	0.0255	0.0355	0.0475
3.25	0.0185	0.0205	0.0225	0.0275	0.0375	0.0535
3.33333	0.018	0.02	0.022	0.0285	0.0375	0.0555
3.41667	0.0185	0.0205	0.0235	0.0295	0.0405	0.0545
3.5	0.0195	0.0225	0.0245	0.032	0.041	0.053
3.58333	0.0205	0.0225	0.0245	0.033	0.043	0.051
3.66667	0.0205	0.0225	0.0245	0.036	0.046	0.05
3.75	0.022	0.024	0.026	0.037	0.049	0.052
3.83333	0.0215	0.0245	0.0255	0.0405	0.0525	0.0555
3.91667	0.0225	0.0255	0.0265	0.0435	0.0555	0.0585
4	0.024	0.027	0.028	0.045	0.059	0.061
4.08333	0.024	0.026	0.028	0.048	0.062	0.064
4.16667	0.0245	0.0285	0.0295	0.051	0.064	0.067
4.25	0.025	0.029	0.031	0.053	0.067	0.07
4.33333	0.0255	0.0285	0.0295	0.057	0.07	0.073
4.41667	0.0265	0.0295	0.0315	0.0595	0.0715	0.0765
4.5	0.0265	0.0305	0.0335	0.063	0.073	0.08
4.58333	0.0285	0.0315	0.0325	0.0645	0.0755	0.0815
4.66667	0.028	0.032	0.033	0.068	0.077	0.082
4.75	0.0295	0.0325	0.0345	0.0705	0.0785	0.0835
4.83333	0.029	0.033	0.036	0.0695	0.0795	0.0845
4.91667	0.03	0.034	0.036	0.072	0.081	0.086
5	0.031	0.035	0.036	0.073	0.082	0.087
5.08333	0.0325	0.0355	0.0375	0.075	0.082	0.088
5.16667	0.0325	0.0365	0.0385	0.077	0.082	0.087
5.25	0.0335	0.0375	0.0415	0.0785	0.0805	0.0855
5.33333	0.034	0.038	0.039	0.079	0.081	0.086
5.41667	0.0345	0.0395	0.0405	0.077	0.081	0.086
5.5	0.0355	0.0405	0.0415	0.0765	0.0805	0.0855
5.58333	0.0365	0.0415	0.0415	0.0765	0.0805	0.0865
5.66667	0.0375	0.0415	0.0435	0.076	0.081	0.087
5.75	0.0375	0.0425	0.0435	0.077	0.08	0.085
5.83333	0.039	0.044	0.045	0.077	0.08	0.085
5.91667	0.0395	0.0445	0.0455	0.0765	0.0805	0.0855
6	0.041	0.046	0.047	0.0755	0.0815	0.0855
6.08333	0.0415	0.0465	0.0475	0.075	0.08	0.084
6.16667	0.0415	0.0485	0.0485	0.075	0.08	0.085
6.25	0.044	0.049	0.05	0.074	0.079	0.085
6.33333	0.0445	0.0505	0.0505	0.074	0.079	0.086
6.41667	0.0455	0.0515	0.0515	0.073	0.08	0.086
6.5	0.047	0.053	0.053	0.0745	0.0785	0.0865
6.58333	0.048	0.054	0.054	0.0725	0.0785	0.0855
6.66667	0.049	0.055	0.055	0.0725	0.0785	0.0865
6.75	0.0505	0.0575	0.0575	0.073	0.079	0.086
6.83333	0.052	0.059	0.058	0.073	0.08	0.087
6.91667	0.0535	0.0605	0.0605	0.074	0.079	0.086
7	0.0545	0.0615	0.0615	0.072	0.079	0.087
7.08333	0.056	0.062	0.062	0.072	0.078	0.086
7.16667	0.0585	0.0645	0.0645	0.071	0.078	0.084
7.25	0.0595	0.0655	0.0665	0.072	0.078	0.085
7.33333	0.0615	0.0685	0.0685	0.0715	0.0785	0.0855
7.41667	0.0625	0.0695	0.0695	0.0705	0.0785	0.0865
7.5	0.0655	0.0715	0.0725	0.071	0.079	0.087
7.58333	0.0675	0.0735	0.0735	0.0715	0.0795	0.0885
7.66667	0.0695	0.0755	0.0755	0.07	0.078	0.086
7.75	0.071	0.077	0.081	0.071	0.078	0.087
7.83333	0.0735	0.0785	0.0805	0.07	0.078	0.086
7.91667	0.0755	0.0795	0.0815	0.0705	0.0785	0.0865
8	0.0775	0.0805	0.0845	0.0705	0.0775	0.0865
8.08333	0.0795	0.0815	0.0855	0.07	0.077	0.086
8.16667	0.0805	0.0825	0.0865	0.07	0.077	0.085
8.25	0.0825	0.0835	0.0885	0.0695	0.0765	0.0835
8.33333	0.0845	0.0845	0.0895	0.0695	0.0765	0.0845
8.41667	0.0855	0.0855	0.0905	0.0695	0.0775	0.0855
8.5	0.087	0.087	0.092	0.069	0.077	0.086
8.58333	0.0875	0.0865	0.0925	0.0685	0.0765	0.0855
8.66667	0.089	0.088	0.093	0.0685	0.0765	0.0845
8.75	0.09	0.088	0.094	0.0685	0.0765	0.0845
8.83333	0.0905	0.0885	0.0935	0.0685	0.0765	0.0845
8.91667	0.0915	0.0895	0.0955	0.0675	0.0755	0.0835
9	0.092	0.089	0.096	0.0675	0.0755	0.0825
9.08333	0.0925	0.0895	0.0965	0.068	0.075	0.083
9.16667	0.0935	0.0895	0.0965	0.0685	0.0745	0.0825
9.25	0.0935	0.0895	0.0965	0.068	0.075	0.083
9.33333	0.0935	0.0885	0.0955	0.0685	0.0755	0.0825
9.41667	0.0935	0.0885	0.0955	0.0685	0.0755	0.0835
9.5	0.093	0.088	0.095	0.068	0.075	0.083
9.58333	0.0925	0.0875	0.0945	0.0675	0.0765	0.0845
9.66667	0.0925	0.0875	0.0945	0.068	0.076	0.085
9.75	0.0925	0.0885	0.0945	0.067	0.076	0.085
9.83333	0.0925	0.0875	0.0945	0.068	0.076	0.085
9.91667	0.0925	0.0875	0.0945	0.067	0.075	0.084
10	0.0915	0.0865	0.0945	0.0665	0.0755	0.0845
10.0833	0.0915	0.0865	0.0935	0.067	0.075	0.085
10.1667	0.0915	0.0865	0.0935	0.067	0.075	0.085
10.25	0.092	0.087	0.094	0.0665	0.0745	0.0845
10.3333	0.0915	0.0865	0.0935	0.0665	0.0745	0.0845
10.4167	0.0915	0.0855	0.0925	0.067	0.075	0.084
10.5	0.0915	0.0865	0.0935	0.066	0.075	0.084
10.5833	0.091	0.086	0.093	0.0665	0.0745	0.0835
10.6667	0.0915	0.0865	0.0925	0.066	0.075	0.084
10.75	0.0915	0.0855	0.0925	0.067	0.075	0.085
10.8333	0.0915	0.0855	0.0925	0.066	0.075	0.085
10.9167	0.0905	0.0855	0.0925	0.066	0.075	0.086
11	0.0895	0.0855	0.0925	0.066	0.075	0.086
11.0833	0.0905	0.0855	0.0925	0.066	0.075	0.086
11.1667	0.0905	0.0855	0.0925	0.067	0.075	0.085
11.25	0.0895	0.0855	0.0915	0.066	0.074	0.085
11.3333	0.0895	0.0845	0.0915	0.066	0.074	0.085
11.4167	0.0895	0.0845	0.0915	0.066	0.074	0.084
11.5	0.0895	0.0845	0.0905	0.065	0.074	0.085
11.5833	0.0885	0.0845	0.0905	0.066	0.075	0.085
11.6667	0.0885	0.0835	0.0905	0.065	0.074	0.086
11.75	0.0895	0.0845	0.0915	0.066	0.074	0.086
11.8333	0.0885	0.0835	0.0905	0.066	0.074	0.086
11.9167	0.0875	0.0835	0.0905	0.065	0.073	0.085
12	0.0875	0.0835	0.0895	0.0665	0.0735	0.0855
12.0833	0.088	0.084	0.09	0.066	0.074	0.086
12.1667	0.088	0.084	0.09	0.0655	0.0735	0.0865
12.25	0.088	0.083	0.09	0.0655	0.0735	0.0855
12.3333	0.0875	0.0835	0.0905	0.0655	0.0735	0.0855
12.4167	0.087	0.083	0.089	0.065	0.074	0.085
12.5	0.0875	0.0835	0.0895	0.066	0.074	0.085
12.5833	0.0875	0.0835	0.0895	0.065	0.073	0.085
12.6667	0.0875	0.0835	0.0895	0.0655	0.0725	0.0855
12.75	0.087	0.083	0.089	0.066	0.073	0.085
12.8333	0.0865	0.0835	0.0885	0.0655	0.0725	0.0845
12.9167	0.0865	0.0825	0.0885	0.0645	0.0735	0.0845
13	0.0865	0.0835	0.0885	0.0645	0.0725	0.0855
13.0833	0.0855	0.0825	0.0875	0.065	0.074	0.086
13.1667	0.0855	0.0825	0.0885	0.065	0.074	0.086
13.25	0.0855	0.0825	0.0875	0.065	0.073	0.087
13.3333	0.0855	0.0825	0.0875	0.065	0.073	0.087
13.4167	0.0855	0.0825	0.0875	0.065	0.073	0.086
13.5	0.0855	0.0815	0.0865	0.0645	0.0715	0.0845
13.5833	0.0855	0.0825	0.0875	0.065	0.074	0.085
13.6667	0.0845	0.0815	0.0865	0.065	0.073	0.086
13.75	0.084	0.082	0.087	0.0645	0.0735	0.0865
13.8333	0.085	0.082	0.087	0.064	0.073	0.086
13.9167	0.084	0.081	0.087	0.065	0.073	0.087
14	0.084	0.082	0.086	0.064	0.073	0.087
14.0833	0.0835	0.0805	0.0855	0.065	0.073	0.088
14.1667	0.083	0.081	0.086	0.064	0.072	0.087
14.25	0.0835	0.0815	0.0865	0.064	0.072	0.088
14.3333	0.083	0.081	0.086	0.064	0.072	0.086
14.4167	0.083	0.081	0.086	0.064	0.072	0.087
14.5	0.0835	0.0815	0.0865	0.0645	0.0725	0.0885
14.5833	0.083	0.08	0.085	0.064	0.072	0.087
14.6667	0.082	0.08	0.085	0.0645	0.0725	0.0875
14.75	0.0835	0.0805	0.0855	0.0645	0.0725	0.0865
14.8333	0.0825	0.0805	0.0855	0.0635	0.0725	0.0875
14.9167	0.082	0.08	0.085	0.0635	0.0725	0.0855
15	0.0825	0.0795	0.0845	0.0635	0.0715	0.0865
15.0833	0.0815	0.0795	0.0845	0.064	0.072	0.085
15.1667	0.0815	0.0805	0.0845	0.0635	0.0715	0.0855
15.25	0.0815	0.0795	0.0865	0.064	0.072	0.085
15.3333	0.0815	0.0795	0.0845	0.064	0.072	0.085
15.4167	0.081	0.08	0.086	0.064	0.072	0.084
15.5	0.081	0.079	0.086	0.064	0.071	0.085
15.5833	0.081	0.079	0.085	0.0635	0.0715	0.0855
15.6667	0.081	0.079	0.085	0.063	0.071	0.085
15.75	0.081	0.079	0.084	0.063	0.071	0.084
15.8333	0.0795	0.0785	0.0835	0.063	0.071	0.084
15.9167	0.0805	0.0795	0.0845	0.063	0.071	0.084
16	0.08	0.079	0.084	0.063	0.071	0.084
16.0833	0.0805	0.0795	0.0845	0.0635	0.0715	0.0845
16.1667	0.0805	0.0795	0.0845	0.0635	0.0715	0.0845
16.25	0.08	0.079	0.084	0.063	0.07	0.083
16.3333	0.0805	0.0795	0.0845	0.063	0.071	0.083
16.4167	0.08	0.079	0.084	0.063	0.07	0.083
16.5	0.0795	0.0795	0.0845	0.0635	0.0705	0.0825
16.5833	0.0795	0.0785	0.0845	0.0635	0.0695	0.0825
16.6667	0.0795	0.0785	0.0835	0.063	0.07	0.083
16.75	0.0795	0.0785	0.0845	0.0625	0.0705	0.0835
16.8333	0.0785	0.0785	0.0835	0.063	0.071	0.083
16.9167	0.0795	0.0785	0.0835	0.0625	0.0695	0.0815
17	0.0795	0.0785	0.0835	0.0625	0.0705	0.0825
17.0833	0.0795	0.0785	0.0835	0.062	0.07	0.082
17.1667	0.0795	0.0785	0.0835	0.063	0.07	0.082
17.25	0.0795	0.0785	0.0835	0.063	0.07	0.081
17.3333	0.0795	0.0785	0.0835	0.063	0.07	0.082
17.4167	0.0795	0.0785	0.0835	0.062	0.07	0.081
17.5	0.0795	0.0785	0.0835	0.062	0.069	0.081
17.5833	0.0785	0.0785	0.0835	0.062	0.069	0.082
17.6667	0.0795	0.0785	0.0835	0.062	0.07	0.082
17.75	0.079	0.078	0.083	0.061	0.069	0.081
17.8333	0.0805	0.0795	0.0835	0.062	0.069	0.081
17.9167	0.0785	0.0785	0.0825	0.062	0.069	0.082
18	0.08	0.079	0.083	0.062	0.069	0.081
18.0833	0.0805	0.0785	0.0835	0.0615	0.0695	0.0815
18.1667	0.0795	0.0785	0.0835	0.061	0.068	0.08
18.25	0.0795	0.0785	0.0835	0.061	0.068	0.08
18.3333	0.0795	0.0785	0.0835	0.061	0.068	0.081
18.4167	0.079	0.078	0.083	0.061	0.068	0.08
18.5	0.0795	0.0785	0.0825	0.0615	0.0685	0.0795
18.5833	0.0795	0.0785	0.0825	0.061	0.067	0.079
18.6667	0.0795	0.0785	0.0825	0.061	0.068	0.08
18.75	0.08	0.078	0.083	0.061	0.068	0.08
18.8333	0.0795	0.0785	0.0825	0.0605	0.0685	0.0795
18.9167	0.0795	0.0775	0.0825	0.061	0.069	0.08
19	0.0795	0.0785	0.0825	0.0605	0.0675	0.0795
19.0833	0.08	0.078	0.083	0.061	0.068	0.079
19.1667	0.08	0.078	0.083	0.061	0.068	0.079
19.25	0.0795	0.0785	0.0825	0.061	0.068	0.08

## Sheet: A.iii
Time (hours)	BM+glucose			BM+glucose+spent media
0	0.009	0.014	0.013	0.024	0.028	0.027
0.0833333	0.009	0.014	0.013	0.024	0.028	0.027
0.166667	0.01	0.014	0.013	0.025	0.028	0.027
0.25	0.009	0.014	0.013	0.025	0.028	0.027
0.333333	0.011	0.016	0.014	0.027	0.03	0.029
0.416667	0.011	0.016	0.015	0.027	0.031	0.03
0.5	0.012	0.017	0.016	0.027	0.032	0.03
0.583333	0.012	0.016	0.015	0.027	0.032	0.029
0.666667	0.012	0.017	0.016	0.028	0.033	0.03
0.75	0.013	0.017	0.016	0.029	0.035	0.031
0.833333	0.014	0.018	0.017	0.03	0.037	0.032
0.916667	0.014	0.019	0.017	0.031	0.038	0.033
1	0.015	0.019	0.018	0.031	0.04	0.034
1.08333	0.015	0.02	0.019	0.032	0.042	0.035
1.16667	0.016	0.02	0.019	0.033	0.044	0.036
1.25	0.017	0.021	0.02	0.034	0.047	0.038
1.33333	0.018	0.021	0.021	0.036	0.049	0.039
1.41667	0.018	0.022	0.021	0.037	0.052	0.041
1.5	0.018	0.021	0.021	0.039	0.054	0.042
1.58333	0.018	0.022	0.021	0.04	0.057	0.044
1.66667	0.02	0.024	0.023	0.043	0.061	0.047
1.75	0.019	0.023	0.023	0.044	0.063	0.049
1.83333	0.02	0.024	0.023	0.045	0.066	0.051
1.91667	0.021	0.024	0.024	0.048	0.07	0.054
2	0.022	0.026	0.025	0.051	0.074	0.057
2.08333	0.023	0.026	0.026	0.053	0.078	0.06
2.16667	0.022	0.026	0.026	0.054	0.08	0.061
2.25	0.023	0.027	0.026	0.056	0.083	0.064
2.33333	0.024	0.027	0.027	0.058	0.086	0.067
2.41667	0.025	0.029	0.028	0.062	0.09	0.071
2.5	0.025	0.028	0.028	0.062	0.091	0.072
2.58333	0.025	0.029	0.028	0.065	0.093	0.075
2.66667	0.027	0.031	0.03	0.068	0.097	0.078
2.75	0.026	0.031	0.03	0.068	0.097	0.079
2.83333	0.027	0.031	0.03	0.071	0.099	0.081
2.91667	0.028	0.032	0.031	0.072	0.1	0.083
3	0.028	0.033	0.032	0.074	0.102	0.085
3.08333	0.029	0.034	0.033	0.075	0.103	0.086
3.16667	0.029	0.034	0.033	0.076	0.105	0.087
3.25	0.03	0.035	0.034	0.077	0.106	0.088
3.33333	0.03	0.035	0.034	0.078	0.107	0.09
3.41667	0.031	0.036	0.035	0.079	0.108	0.09
3.5	0.031	0.037	0.036	0.08	0.11	0.092
3.58333	0.032	0.038	0.036	0.081	0.111	0.093
3.66667	0.032	0.038	0.037	0.082	0.112	0.094
3.75	0.033	0.039	0.037	0.082	0.113	0.095
3.83333	0.033	0.04	0.038	0.083	0.114	0.096
3.91667	0.033	0.04	0.038	0.084	0.115	0.097
4	0.034	0.041	0.039	0.086	0.115	0.099
4.08333	0.035	0.043	0.041	0.087	0.117	0.103
4.16667	0.034	0.043	0.04	0.087	0.117	0.103
4.25	0.035	0.043	0.041	0.087	0.118	0.1
4.33333	0.035	0.044	0.041	0.088	0.119	0.1
4.41667	0.036	0.045	0.042	0.088	0.119	0.101
4.5	0.037	0.047	0.043	0.09	0.121	0.103
4.58333	0.037	0.047	0.044	0.091	0.121	0.104
4.66667	0.037	0.047	0.044	0.09	0.12	0.103
4.75	0.038	0.049	0.045	0.092	0.122	0.105
4.83333	0.038	0.049	0.046	0.092	0.122	0.105
4.91667	0.039	0.05	0.046	0.093	0.123	0.106
5	0.039	0.051	0.047	0.093	0.123	0.107
5.08333	0.039	0.051	0.047	0.094	0.124	0.107
5.16667	0.039	0.052	0.047	0.095	0.125	0.108
5.25	0.039	0.052	0.048	0.092	0.121	0.105
5.33333	0.04	0.053	0.048	0.095	0.125	0.109
5.41667	0.04	0.053	0.048	0.094	0.124	0.107
5.5	0.041	0.054	0.049	0.095	0.125	0.108
5.58333	0.041	0.055	0.05	0.096	0.125	0.109
5.66667	0.041	0.055	0.05	0.097	0.126	0.11
5.75	0.042	0.056	0.051	0.099	0.126	0.11
5.83333	0.042	0.057	0.051	0.099	0.126	0.111
5.91667	0.042	0.057	0.051	0.1	0.127	0.112
6	0.042	0.058	0.052	0.098	0.126	0.111
6.08333	0.043	0.058	0.052	0.099	0.127	0.112
6.16667	0.043	0.058	0.052	0.099	0.127	0.112
6.25	0.043	0.059	0.053	0.1	0.127	0.113
6.33333	0.043	0.059	0.053	0.1	0.128	0.113
6.41667	0.044	0.06	0.053	0.101	0.128	0.114
6.5	0.044	0.06	0.054	0.101	0.128	0.114
6.58333	0.044	0.061	0.054	0.102	0.129	0.114
6.66667	0.044	0.061	0.054	0.103	0.128	0.114
6.75	0.044	0.062	0.055	0.103	0.129	0.115
6.83333	0.045	0.062	0.055	0.104	0.13	0.115
6.91667	0.045	0.062	0.055	0.104	0.13	0.115
7	0.045	0.063	0.056	0.105	0.13	0.115
7.08333	0.045	0.063	0.056	0.105	0.13	0.116
7.16667	0.045	0.063	0.056	0.106	0.13	0.116
7.25	0.045	0.064	0.056	0.107	0.131	0.116
7.33333	0.045	0.064	0.057	0.108	0.131	0.116
7.41667	0.046	0.064	0.057	0.108	0.131	0.117
7.5	0.046	0.065	0.057	0.109	0.132	0.117
7.58333	0.046	0.065	0.057	0.109	0.132	0.117
7.66667	0.046	0.065	0.058	0.11	0.132	0.117
7.75	0.046	0.066	0.058	0.11	0.133	0.117
7.83333	0.046	0.066	0.058	0.111	0.133	0.117
7.91667	0.047	0.066	0.058	0.111	0.133	0.118
8	0.048	0.068	0.06	0.112	0.135	0.119
8.08333	0.047	0.067	0.059	0.112	0.134	0.118
8.16667	0.047	0.067	0.059	0.112	0.135	0.118
8.25	0.048	0.068	0.06	0.114	0.136	0.12
8.33333	0.047	0.067	0.06	0.112	0.135	0.119
8.41667	0.049	0.069	0.061	0.114	0.137	0.12
8.5	0.049	0.069	0.061	0.114	0.137	0.12
8.58333	0.049	0.069	0.061	0.114	0.138	0.121
8.66667	0.049	0.069	0.061	0.115	0.138	0.121
8.75	0.049	0.07	0.061	0.115	0.138	0.121
8.83333	0.049	0.07	0.062	0.115	0.139	0.121
8.91667	0.049	0.07	0.062	0.116	0.139	0.121
9	0.049	0.07	0.062	0.116	0.14	0.121
9.08333	0.049	0.07	0.062	0.117	0.14	0.122
9.16667	0.051	0.071	0.063	0.117	0.141	0.123
9.25	0.051	0.071	0.064	0.118	0.141	0.123
9.33333	0.051	0.072	0.064	0.118	0.141	0.123
9.41667	0.051	0.072	0.064	0.118	0.141	0.124
9.5	0.05	0.071	0.063	0.117	0.14	0.123
9.58333	0.05	0.071	0.063	0.116	0.14	0.123
9.66667	0.051	0.072	0.064	0.117	0.141	0.123
9.75	0.05	0.071	0.064	0.116	0.14	0.122
9.83333	0.051	0.073	0.065	0.118	0.141	0.123
9.91667	0.051	0.073	0.065	0.117	0.141	0.123
10	0.052	0.073	0.065	0.117	0.141	0.123
10.0833	0.052	0.073	0.065	0.118	0.141	0.123
10.1667	0.052	0.073	0.065	0.117	0.141	0.123
10.25	0.052	0.074	0.065	0.117	0.141	0.123
10.3333	0.053	0.074	0.067	0.118	0.142	0.124
10.4167	0.052	0.074	0.066	0.117	0.141	0.123
10.5	0.053	0.075	0.067	0.118	0.141	0.124
10.5833	0.053	0.075	0.067	0.118	0.141	0.124
10.6667	0.053	0.075	0.067	0.118	0.141	0.124
10.75	0.053	0.075	0.067	0.118	0.141	0.124
10.8333	0.054	0.075	0.067	0.118	0.141	0.124
10.9167	0.054	0.075	0.067	0.118	0.141	0.124
11	0.054	0.075	0.067	0.118	0.141	0.124
11.0833	0.054	0.075	0.067	0.118	0.14	0.123
11.1667	0.055	0.076	0.069	0.119	0.141	0.124
11.25	0.055	0.077	0.069	0.119	0.141	0.124
11.3333	0.055	0.077	0.069	0.119	0.141	0.124
11.4167	0.055	0.077	0.069	0.119	0.141	0.124
11.5	0.055	0.077	0.069	0.119	0.141	0.123
11.5833	0.055	0.077	0.069	0.118	0.141	0.123
11.6667	0.055	0.077	0.069	0.118	0.14	0.123
11.75	0.055	0.077	0.069	0.118	0.14	0.123
11.8333	0.055	0.077	0.069	0.118	0.14	0.123
11.9167	0.056	0.079	0.07	0.12	0.141	0.124
12	0.056	0.079	0.07	0.119	0.141	0.124
12.0833	0.056	0.079	0.071	0.119	0.141	0.124
12.1667	0.056	0.079	0.071	0.119	0.141	0.124
12.25	0.056	0.079	0.071	0.119	0.141	0.124
12.3333	0.056	0.079	0.071	0.119	0.141	0.124
12.4167	0.056	0.079	0.071	0.118	0.141	0.123
12.5	0.057	0.079	0.071	0.119	0.141	0.123
12.5833	0.057	0.079	0.071	0.118	0.141	0.123
12.6667	0.057	0.079	0.071	0.118	0.141	0.123
12.75	0.057	0.079	0.071	0.118	0.141	0.123
12.8333	0.058	0.08	0.072	0.119	0.141	0.124
12.9167	0.057	0.079	0.071	0.118	0.14	0.123
13	0.058	0.08	0.072	0.119	0.141	0.124
13.0833	0.058	0.08	0.072	0.119	0.141	0.124
13.1667	0.058	0.081	0.072	0.119	0.141	0.124
13.25	0.058	0.081	0.073	0.119	0.142	0.124
13.3333	0.058	0.081	0.072	0.119	0.141	0.124
13.4167	0.058	0.081	0.073	0.119	0.141	0.124
13.5	0.058	0.081	0.073	0.119	0.141	0.124
13.5833	0.059	0.082	0.074	0.12	0.142	0.125
13.6667	0.058	0.081	0.073	0.119	0.141	0.124
13.75	0.059	0.082	0.074	0.119	0.142	0.125
13.8333	0.059	0.082	0.074	0.119	0.142	0.124
13.9167	0.059	0.082	0.074	0.119	0.142	0.124
14	0.059	0.082	0.074	0.117	0.142	0.124
14.0833	0.059	0.082	0.074	0.117	0.142	0.124
14.1667	0.06	0.083	0.074	0.117	0.142	0.124
14.25	0.06	0.083	0.074	0.117	0.142	0.124
14.3333	0.06	0.083	0.074	0.117	0.142	0.124
14.4167	0.06	0.083	0.074	0.117	0.142	0.124
14.5	0.06	0.083	0.074	0.117	0.142	0.124
14.5833	0.061	0.084	0.075	0.118	0.143	0.125
14.6667	0.061	0.084	0.076	0.118	0.143	0.125
14.75	0.061	0.084	0.076	0.119	0.144	0.125
14.8333	0.061	0.084	0.076	0.118	0.143	0.125
14.9167	0.061	0.084	0.076	0.118	0.143	0.125
15	0.061	0.084	0.076	0.118	0.144	0.125
15.0833	0.061	0.084	0.076	0.118	0.144	0.125
15.1667	0.061	0.084	0.076	0.118	0.144	0.125
15.25	0.061	0.084	0.076	0.119	0.145	0.126
15.3333	0.062	0.085	0.077	0.118	0.144	0.125
15.4167	0.062	0.085	0.077	0.12	0.145	0.126
15.5	0.061	0.084	0.075	0.127	0.154	0.136
15.5833	0.062	0.085	0.077	0.118	0.144	0.125
15.6667	0.062	0.084	0.076	0.119	0.144	0.125
15.75	0.063	0.085	0.077	0.12	0.145	0.126
15.8333	0.063	0.085	0.077	0.12	0.145	0.126
15.9167	0.063	0.085	0.077	0.12	0.146	0.126
16	0.063	0.085	0.077	0.12	0.146	0.126
16.0833	0.063	0.086	0.077	0.12	0.146	0.127
16.1667	0.063	0.086	0.077	0.12	0.146	0.127
16.25	0.063	0.086	0.077	0.12	0.146	0.127
16.3333	0.063	0.086	0.077	0.12	0.146	0.127
16.4167	0.063	0.086	0.078	0.12	0.146	0.127
16.5	0.063	0.086	0.078	0.12	0.147	0.127
16.5833	0.062	0.085	0.077	0.115	0.142	0.122
16.6667	0.063	0.086	0.078	0.12	0.147	0.128
16.75	0.064	0.087	0.079	0.121	0.148	0.128
16.8333	0.064	0.086	0.078	0.12	0.147	0.128
16.9167	0.064	0.086	0.078	0.12	0.147	0.128
17	0.065	0.087	0.079	0.122	0.148	0.129
17.0833	0.064	0.087	0.078	0.121	0.147	0.128
17.1667	0.064	0.086	0.078	0.121	0.147	0.128
17.25	0.064	0.087	0.078	0.121	0.147	0.128
17.3333	0.064	0.087	0.079	0.121	0.147	0.129
17.4167	0.065	0.088	0.08	0.122	0.148	0.13
17.5	0.065	0.088	0.08	0.122	0.147	0.129
17.5833	0.065	0.088	0.08	0.122	0.148	0.13
17.6667	0.065	0.088	0.08	0.122	0.148	0.13
17.75	0.065	0.088	0.08	0.122	0.148	0.13
17.8333	0.065	0.088	0.08	0.122	0.148	0.131
17.9167	0.066	0.088	0.08	0.122	0.148	0.131
18	0.066	0.088	0.08	0.122	0.148	0.131
18.0833	0.065	0.088	0.08	0.122	0.148	0.131
18.1667	0.066	0.088	0.08	0.122	0.148	0.131
18.25	0.066	0.088	0.08	0.122	0.148	0.131
18
18
18
18
18
18
18
18
19
19
19
19
19
19
19
19
19
19
19
19
20
20
20
20
20
20
20
20
20
20
20
20
21
21
21
21
21
21
21
21
21

## Sheet: B
		Consumption E.faecalis				Consumption L.reuteri
	repeat 1	repeat 2	repeat 3			repeat 1	repeat 2	repeat 3
183					183	0.853212	4.78388	4.65898
165					165	1.04859	2.65752	453.432
L-leucine					L-leucine	2.77548	1.42412	550.49
203	232.635	174.169	125.939		203	2.93629	2.71446	2.97517
acrylamide					acrylamide	3.05332	2.8689	2.5641
60					60	3.15199	2.90098	2.16261
L-Cysteine					L-Cysteine	3.2736	2.7027	3.51593
pyroglutamate					pyroglutamate	3.57736	5.02757	1.58684
60					60	3.78884	5.89109	9.09091
60					60	3.79863	2.60912	1.64822
L-tyrosine					L-tyrosine	4.46014	8.2447	3.06583
273					273	5.26425	5.95562	5.56162
betaine					betaine	5.33519	4.18824	2.5
221					221	9.38886	11.8789	1011.26
105					105	10.3897	7.61933	30.4495
3-(Sulfodisulfanyl)-L-alanine					3-(Sulfodisulfanyl)-L-alanine	21.3076	22.8299	19.7065
arginine					arginine	141.149	177.618	108.22
ribose phosphate					ribose phosphate	410.679	708168000000	77.3535
phenylalanine	0.900571	15.4314	11.0636		phenylalanine
trimethyl-phosphorane	1.78118	2.96448	3.02805		trimethyl(phenylimino)phosphorane
cystine	2.5	5.26878	5.48231		cystine
183	3.02082	3.33138	2.16964		183
179	3.58685	2.92746	2.7961		179
D-Sorbitol	3.65805	1.85498	25.5223		D-Sorbitol
D-Glucaric acid	6.02193	5.00607	1.25117		D-Glucaric acid
225	6.02386	8.94247	4.90474		225
165	14.3552	18.7519	10.3867		165
60	15.3565	7.66273	35.2683		60
173	18.5583	5.55418	22.9414		173
459	513.561	575.416	604.157		459

## Sheet: C.i
	Production			Consumption					E.faecalis Production			E.faecalis Consumption
	repeat 1	repeat 2	repeat 3	repeat 1	repeat 2	repeat 3			repeat 1	repeat 2	repeat 3	repeat 1	repeat 2	repeat 3
60				3.78884	5.89109	9.09091		60	4.16002	3.35712	4.19052
D-Glucaric acid	39.3807	2.93	21019.2					D-Glucaric acid	1279.94	1648.15	1.6823e-09	6.02193	5.00607	1.25117
D-Sorbitol	99.5837	104.061	97.0475					D-Sorbitol	2.50303	2.709	3.49648	3.65805	1.85498	25.5223
purine derivative	194.81	181.745	205.888					purine derivative	1.4988	4.89417	3.42141	2.5	5.26878	5.48231
betaine				5.33519	4.18824	2.5		betaine	3.53648	2.08857	14.4607
ribose phosphate	1051.49	1214.99	1166.53	410.679	708170000000	77.3535		ribose phosphate	1.89947	4.06337	2.67019
L-Cysteine				3.2736	2.7027	3.51593		L-Cysteine	2.89163	5.15	2.91841
acrylamide				3.05332	2.8689	2.5641		acrylamide	3.61119	3.21216	14.0556

## Sheet: C.ii
	L.reuteri				E.faecalis
	BM	BM + 0.2 g/l acrylamide			BM	BM + 0.2 g/l sorbitol
repeat 1	0.022	0.029		repeat 1	0.0032	0.0372
repeat 2	0.03	0.033		repeat 2	0.0052	0.0332
repeat 3	0.028	0.069		repeat 3	0.0042	0.0272
repeat 4	0.046	0.048		repeat 4	0.0102	0.0402
repeat 5	0.036	0.039		repeat 5	0.0082	0.0232
repeat 6	0.041	0.043		repeat 6	-0.0078	0.0292
repeat 7	0.029	0.039		repeat 7	-0.0018	0.0222
repeat 8	0.022	0.042		repeat 8	-0.0038	0.0432
				repeat 9	0.0002	0.0312
				repeat 10	0.0022	0.0182

## Sheet: D.ii
	L reu copies	Ent copies	1.3 PD copies
sample 1	6062.12	8846.23	2.02831e+06
sample 2	389.55	715.5	48362.5
sample 3	3516.67	16450	349728
sample 4	68195.8	157723	9.03162e+06
sample 5	24053.8	12683.8	339291
sample 6	7606	4494.46	171654
sample 7	174606	92514.4	976289
sample 8	270653	87332.2	60685
sample 9	17303.7	267420	1.2893e+06
sample 10	24815	16339.1	1.59603e+06
sample 11	16398.5	68357.8	5.69712e+06
sample 12	1726.29	26686.8	500290
sample 13	25771.3	50831.7	7.63794e+06
sample 14	26430.7	29444.4	2.51677e+06
sample 15	0	34.6729	8692.99
sample 16	22910.9	38160	2.14641e+06
sample 17	52606.2	133301	231872
sample 18	26705.4	6436.69	846311
sample 19	12651.9	2070.31	304796
sample 20	18983.6	2177.1	2.33892e+06
sample 21	7259.9	3459.72	1.13497e+06
sample 22	10622.2	1145.75	2.37155e+06
sample 23	212878	9429.8	659546
sample 24	750.209	417.576	247448
sample 25	860.152	988.26	9882.6
sample 26	1727.98	4642.34	707182
sample 27	933.676	1370.45	188889
sample 28	13464.5	1687.8	727725
sample 29	3223.39	1177.78	1.22887e+06
sample 30	199.71	740.683	295467
sample 31	3741.74	11607.6	521802
sample 32	187.818	46.9546	206506
sample 33	352.58	542.431	176516
sample 34	249	346.667	187237
sample 35	194.29	365.369	345783
