# Supplementary material for: Plasmid-encoded toxin defence mediates mutualistic microbial interactions
Source: Nat Microbiol. 2023 Dec 27;9(1):108–19. doi: 10.1038/s41564-023-01521-9 (PMC10769881; doi:10.1038/s41564-023-01521-9)
Supplement: Supplementary file 7 — Source data. [file 41564_2023_1521_MOESM7_ESM.xlsx]

## Sheet: Substrate 1,3-PD replicate 1
[Substrate] nM	0	0.2	0.5	1	10	20	30	40	50
0	0.176	0.169	0.171	0.169	0.158	0.149	0.147	0.162	0.145
0.5	0.169	0.166	0.17	0.168	0.159	0.15	0.149	0.164	0.146
1	0.17	0.167	0.17	0.169	0.16	0.151	0.15	0.165	0.148
1.5	0.169	0.167	0.17	0.171	0.161	0.152	0.152	0.167	0.15
2	0.169	0.168	0.171	0.173	0.163	0.154	0.154	0.169	0.152
2.5	0.169	0.168	0.172	0.174	0.164	0.156	0.157	0.171	0.154
3	0.169	0.169	0.172	0.175	0.166	0.158	0.159	0.173	0.157
3.5	0.17	0.169	0.173	0.177	0.168	0.161	0.162	0.177	0.16
4	0.169	0.169	0.174	0.179	0.169	0.164	0.165	0.179	0.163
4.5	0.17	0.17	0.175	0.181	0.171	0.167	0.168	0.183	0.167
5	0.17	0.17	0.175	0.181	0.174	0.17	0.172	0.187	0.171
5.5	0.17	0.171	0.176	0.183	0.176	0.174	0.176	0.19	0.175
6	0.17	0.172	0.177	0.185	0.179	0.178	0.18	0.195	0.179
6.5	0.171	0.172	0.177	0.186	0.181	0.181	0.183	0.198	0.184
7	0.171	0.172	0.178	0.187	0.183	0.185	0.188	0.203	0.189
7.5	0.171	0.172	0.178	0.188	0.185	0.189	0.192	0.207	0.194
8	0.171	0.173	0.179	0.189	0.187	0.192	0.196	0.212	0.198
8.5	0.171	0.173	0.179	0.19	0.189	0.195	0.2	0.216	0.203
9	0.172	0.174	0.18	0.191	0.191	0.198	0.203	0.22	0.207
9.5	0.172	0.174	0.18	0.191	0.193	0.201	0.207	0.224	0.211
10	0.172	0.174	0.182	0.192	0.195	0.204	0.21	0.227	0.215
10.5	0.172	0.175	0.182	0.193	0.196	0.206	0.213	0.231	0.219
11	0.172	0.175	0.182	0.194	0.198	0.209	0.215	0.234	0.222
11.5	0.173	0.176	0.183	0.194	0.2	0.211	0.218	0.237	0.225
12	0.172	0.176	0.183	0.195	0.202	0.213	0.22	0.24	0.227
12.5	0.173	0.176	0.184	0.195	0.204	0.215	0.222	0.242	0.229
13	0.173	0.176	0.185	0.195	0.205	0.216	0.224	0.244	0.231

## Sheet: Substrate 1,3-PD replicate 2
[Substrate] nM	0	0.2	0.5	1	10	20	30	40	50
0	0.118167	0.114952	0.116559	0.114148	0.114148	0.115756	0.117363	0.116559	0.119775
0.5	0.118167	0.114952	0.117363	0.114952	0.114952	0.116559	0.117363	0.117363	0.120579
1	0.118971	0.114952	0.117363	0.114952	0.115756	0.117363	0.118167	0.118167	0.121383
1.5	0.118167	0.114952	0.117363	0.114952	0.116559	0.118167	0.118971	0.118971	0.12299
2	0.118167	0.115756	0.118167	0.115756	0.118167	0.119775	0.120579	0.119775	0.124598
2.5	0.118167	0.115756	0.118167	0.116559	0.119775	0.121383	0.122187	0.121383	0.126206
3	0.118167	0.115756	0.118167	0.116559	0.120579	0.12299	0.123794	0.12299	0.128617
3.5	0.117363	0.115756	0.118167	0.117363	0.12299	0.124598	0.126206	0.125402	0.131029
4	0.118167	0.115756	0.118971	0.118167	0.125402	0.127813	0.128617	0.127813	0.134244
4.5	0.117363	0.115756	0.119775	0.118971	0.127813	0.130225	0.131029	0.131029	0.13746
5	0.117363	0.116559	0.120579	0.119775	0.130225	0.13344	0.134244	0.134244	0.141479
5.5	0.118167	0.117363	0.120579	0.121383	0.134244	0.136656	0.13746	0.13746	0.145498
6	0.118167	0.117363	0.121383	0.122187	0.136656	0.139871	0.141479	0.140675	0.150321
6.5	0.118167	0.117363	0.122187	0.12299	0.139068	0.143891	0.145498	0.144695	0.155145
7	0.118167	0.118167	0.122187	0.12299	0.141479	0.147106	0.148714	0.148714	0.159968
7.5	0.117363	0.118167	0.12299	0.123794	0.144695	0.150321	0.152733	0.152733	0.163987
8	0.118167	0.118167	0.123794	0.124598	0.14791	0.154341	0.156752	0.157556	0.16881
8.5	0.118167	0.118971	0.123794	0.125402	0.149518	0.157556	0.160772	0.161576	0.174437
9	0.118167	0.118971	0.124598	0.126206	0.151929	0.160772	0.164791	0.165595	0.178457
9.5	0.117363	0.118971	0.124598	0.126206	0.153537	0.163183	0.168006	0.169614	0.182476
10	0.117363	0.119775	0.125402	0.12701	0.155949	0.166399	0.172026	0.173633	0.187299
10.5	0.117363	0.119775	0.125402	0.12701	0.156752	0.16881	0.175241	0.177653	0.191318
11	0.118167	0.119775	0.126206	0.127813	0.15836	0.170418	0.178457	0.180868	0.194534
11.5	0.117363	0.119775	0.126206	0.127813	0.159164	0.17283	0.180868	0.184084	0.198553
12	0.118167	0.120579	0.126206	0.128617	0.160772	0.175241	0.184084	0.188103	0.201768
12.5	0.118167	0.120579	0.126206	0.128617	0.161576	0.176849	0.186495	0.190515	0.20418
13	0.118167	0.120579	0.126206	0.128617	0.162379	0.177653	0.188103	0.19373	0.207396

## Sheet: Substrate 1,3-PD replicate 3
[Substrate] nM	0	0.2	0.5	1	10	20	30	40	50
0	0.126206	0.125402	0.119775	0.117363	0.118167	0.116559	0.124598	0.117363	0.121383
0.5	0.12701	0.126206	0.120579	0.118167	0.118971	0.118167	0.125402	0.118971	0.12299
1	0.12701	0.12701	0.121383	0.118971	0.120579	0.118971	0.126206	0.119775	0.123794
1.5	0.12701	0.12701	0.121383	0.119775	0.122187	0.120579	0.127813	0.121383	0.125402
2	0.12701	0.12701	0.122187	0.120579	0.123794	0.122187	0.130225	0.12299	0.12701
2.5	0.12701	0.12701	0.122187	0.121383	0.125402	0.123794	0.131833	0.124598	0.128617
3	0.12701	0.127813	0.12299	0.12299	0.127813	0.126206	0.135048	0.127813	0.131833
3.5	0.127814	0.128617	0.123794	0.123794	0.130225	0.129421	0.13746	0.130225	0.135048
4	0.127814	0.128617	0.124598	0.124598	0.132637	0.131833	0.140675	0.13344	0.13746
4.5	0.127814	0.129421	0.125402	0.126206	0.135048	0.135048	0.144695	0.136656	0.140675
5	0.128617	0.130225	0.126206	0.127813	0.138264	0.139068	0.148714	0.140675	0.145498
5.5	0.128617	0.131029	0.127813	0.128617	0.141479	0.142283	0.152733	0.144695	0.149518
6	0.128617	0.131029	0.127813	0.130225	0.143891	0.146302	0.156752	0.148714	0.153537
6.5	0.129421	0.131833	0.129421	0.131833	0.14791	0.150321	0.161576	0.153537	0.15836
7	0.129421	0.132637	0.129421	0.132637	0.150321	0.154341	0.165595	0.157556	0.162379
7.5	0.129421	0.132637	0.130225	0.13344	0.152733	0.15836	0.169614	0.161576	0.167203
8	0.130225	0.13344	0.131833	0.134244	0.155145	0.161576	0.174437	0.166399	0.172026
8.5	0.130225	0.13344	0.131833	0.135048	0.157556	0.164791	0.177653	0.170418	0.176045
9	0.130225	0.134244	0.132637	0.135852	0.159968	0.168006	0.181672	0.174437	0.180064
9.5	0.131029	0.134244	0.132637	0.136656	0.161576	0.171222	0.184888	0.178457	0.184084
10	0.131029	0.135048	0.13344	0.136656	0.162379	0.173633	0.188103	0.182476	0.188103
10.5	0.131029	0.135048	0.13344	0.13746	0.163987	0.176045	0.190515	0.185691	0.191318
11	0.131833	0.135048	0.134244	0.138264	0.165595	0.178457	0.19373	0.188907	0.195338
11.5	0.131833	0.135048	0.134244	0.138264	0.166399	0.180064	0.196141	0.191318	0.197749
12	0.131833	0.135852	0.134244	0.138264	0.167203	0.181672	0.197749	0.19373	0.200965
12.5	0.131833	0.135852	0.134244	0.138264	0.167203	0.18328	0.199357	0.196141	0.203376
13	0.131833	0.135852	0.134244	0.138264	0.168006	0.184084	0.201768	0.198553	0.205788

## Sheet: Substrate NAD+ replicate 1
[Substrate] nM	0	0.05	0.1	0.2	0.4	0.5	0.8	1	1.6
0	0.123794	0.114952	0.115756	0.131833	0.118167	0.114148	0.113344	0.121383	0.129421
0.5	0.123794	0.115756	0.115756	0.13344	0.118971	0.114952	0.114952	0.122187	0.130225
1	0.123794	0.115756	0.116559	0.134244	0.117363	0.115756	0.115756	0.12299	0.131833
1.5	0.124598	0.116559	0.117363	0.135048	0.118167	0.116559	0.117363	0.123794	0.13344
2	0.123794	0.116559	0.117363	0.135852	0.118971	0.117363	0.121383	0.125402	0.135048
2.5	0.124598	0.117363	0.118167	0.136656	0.119775	0.118971	0.120579	0.126206	0.135852
3	0.124598	0.117363	0.118971	0.13746	0.121383	0.119775	0.122187	0.127813	0.136656
3.5	0.124598	0.117363	0.118971	0.138264	0.122187	0.120579	0.123794	0.128617	0.138264
4	0.125402	0.117363	0.118971	0.139068	0.122187	0.121383	0.122187	0.130225	0.139068
4.5	0.125402	0.118167	0.118971	0.139871	0.12299	0.122187	0.123794	0.131029	0.139871
5	0.125402	0.118167	0.119775	0.139871	0.123794	0.12299	0.125402	0.132637	0.141479
5.5	0.125402	0.118167	0.119775	0.142283	0.123794	0.123794	0.126206	0.13344	0.142283
6	0.125402	0.118167	0.119775	0.142283	0.124598	0.124598	0.12701	0.134244	0.143087
6.5	0.125402	0.118167	0.119775	0.141479	0.124598	0.125402	0.12701	0.135048	0.143891
7	0.126206	0.118971	0.120579	0.140675	0.125402	0.125402	0.127813	0.136656	0.145498
7.5	0.125402	0.118971	0.119775	0.139871	0.125402	0.126206	0.127813	0.136656	0.146302
8	0.125402	0.118971	0.120579	0.140675	0.126206	0.12701	0.128617	0.13746	0.14791
8.5	0.125402	0.118971	0.120579	0.140675	0.126206	0.12701	0.129421	0.138264	0.148714
9	0.125402	0.118971	0.120579	0.140675	0.126206	0.12701	0.130225	0.139068	0.149518
9.5	0.125402	0.118971	0.120579	0.141479	0.126206	0.127813	0.131029	0.139068	0.150321
10	0.125402	0.118971	0.120579	0.141479	0.126206	0.127813	0.131029	0.139871	0.150321
10.5	0.126206	0.118971	0.120579	0.142283	0.126206	0.128617	0.131029	0.139871	0.151125
11	0.125402	0.118971	0.120579	0.142283	0.126206	0.128617	0.131029	0.140675	0.151125
11.5	0.125402	0.118971	0.121383	0.142283	0.12701	0.128617	0.131029	0.140675	0.151125
12	0.125402	0.119775	0.120579	0.142283	0.12701	0.128617	0.131029	0.141479	0.150321
12.5	0.125402	0.119775	0.121383	0.143087	0.127813	0.129421	0.131029	0.141479	0.149518
13	0.125402	0.120579	0.121383	0.143087	0.127813	0.129421	0.127813	0.142283	0.150321
13.5	0.125402	0.120579	0.121383	0.143087	0.128617	0.129421	0.127813	0.142283	0.149518
14	0.125402	0.122186	0.122187	0.143087	0.128617	0.129421	0.128617	0.142283	0.149518
14.5	0.125402	0.12299	0.121383	0.143087	0.128617	0.130225	0.128617	0.143087	0.149518
15	0.125402	0.123794	0.122187	0.143087	0.129421	0.130225	0.128617	0.143087	0.150321
15.5	0.125402	0.124598	0.122187	0.143087	0.130225	0.130225	0.128617	0.143891	0.149518
16	0.125402	0.124598	0.122187	0.143087	0.129421	0.130225	0.128617	0.143891	0.149518
16.5	0.125402	0.125402	0.122187	0.143087	0.130225	0.131029	0.129421	0.143891	0.149518

## Sheet: Substrate NAD+ replicate 2
[Substrate] nM	0	0.05	0.2	0.4	0.5	0.8	1	1.6
0	0.120579	0.121383	0.114148	0.11254	0.114952	0.114148	0.118971	0.12299
0.5	0.119775	0.121383	0.114952	0.113344	0.114952	0.114952	0.119775	0.122187
1	0.119775	0.122187	0.114952	0.114148	0.115756	0.115756	0.121383	0.122187
1.5	0.120579	0.12299	0.115756	0.114952	0.116559	0.117363	0.122187	0.122187
2	0.119775	0.122187	0.116559	0.115756	0.117363	0.117363	0.122187	0.12299
2.5	0.119775	0.12299	0.116559	0.115756	0.117363	0.118167	0.123794	0.123794
3	0.119775	0.12299	0.117363	0.117363	0.118971	0.118971	0.124598	0.125402
3.5	0.119775	0.12299	0.117363	0.117363	0.118971	0.119775	0.125402	0.126206
4	0.119775	0.12299	0.118167	0.118167	0.119775	0.121383	0.126206	0.127813
4.5	0.120579	0.123794	0.118971	0.118971	0.121383	0.122187	0.127813	0.128617
5	0.119775	0.123794	0.118167	0.118971	0.121383	0.12299	0.128617	0.130225
5.5	0.119775	0.123794	0.118971	0.119775	0.122187	0.123794	0.129421	0.131029
6	0.119775	0.123794	0.118971	0.119775	0.12299	0.124598	0.130225	0.132637
6.5	0.119775	0.123794	0.118971	0.120579	0.12299	0.124598	0.131029	0.132637
7	0.119775	0.123794	0.118971	0.121383	0.123794	0.125402	0.131833	0.134244
7.5	0.119775	0.123794	0.118971	0.121383	0.123794	0.126206	0.131833	0.135048
8	0.119775	0.123794	0.119775	0.121383	0.123794	0.12701	0.132637	0.135852
8.5	0.119775	0.123794	0.119775	0.121383	0.123794	0.12701	0.13344	0.135852
9	0.119775	0.123794	0.119775	0.122187	0.124598	0.12701	0.13344	0.136656
9.5	0.119775	0.123794	0.118971	0.122187	0.124598	0.127813	0.13344	0.136656
10	0.119775	0.123794	0.118971	0.122187	0.124598	0.127813	0.134244	0.13746
10.5	0.119775	0.123794	0.118971	0.122187	0.124598	0.127813	0.134244	0.13746
11	0.119775	0.123794	0.118971	0.122187	0.124598	0.127813	0.134244	0.13746
11.5	0.119775	0.123794	0.119775	0.122187	0.124598	0.127813	0.134244	0.138264
12	0.119775	0.124598	0.119775	0.122187	0.125402	0.127813	0.135048	0.139068
12.5	0.119775	0.123794	0.119775	0.122187	0.124598	0.128617	0.135048	0.138264
13	0.120579	0.124598	0.119775	0.122187	0.124598	0.127813	0.135048	0.139068
13.5	0.119775	0.123794	0.119775	0.122187	0.124598	0.128617	0.135048	0.139068
14	0.119775	0.124598	0.119775	0.122187	0.124598	0.128617	0.135048	0.139068
14.5	0.120579	0.124598	0.119775	0.12299	0.124598	0.128617	0.135048	0.139068
15	0.119775	0.124598	0.119775	0.12299	0.124598	0.128617	0.135048	0.139068
15.5	0.119775	0.124598	0.119775	0.122187	0.124598	0.128617	0.135048	0.139068
16	0.119775	0.124598	0.119775	0.12299	0.124598	0.128617	0.135048	0.139068

## Sheet: Substrate NAD+ replicate 3
[Substrate] nM	0	0.05	0.1	0.2	0.4	0.5	0.8	1	1.6
0	0.115756	0.114148	0.11254	0.111736	0.109325	0.108521	0.114148	0.111736	0.124598
0.5	0.114952	0.114148	0.113344	0.11254	0.110933	0.109325	0.114952	0.113344	0.125402
1	0.115756	0.114148	0.114148	0.11254	0.110933	0.110129	0.115756	0.114148	0.12701
1.5	0.115756	0.114148	0.114148	0.113344	0.111736	0.110933	0.115756	0.114952	0.127813
2	0.115756	0.114952	0.114952	0.114148	0.11254	0.11254	0.116559	0.118971	0.128617
2.5	0.115756	0.114952	0.114952	0.114148	0.113344	0.113344	0.118167	0.12299	0.130225
3	0.115756	0.114952	0.115756	0.114952	0.114148	0.113344	0.118971	0.124598	0.131029
3.5	0.115756	0.115756	0.115756	0.115756	0.114952	0.114148	0.119775	0.125402	0.132637
4	0.115756	0.115756	0.116559	0.115756	0.115756	0.115756	0.120579	0.126206	0.13344
4.5	0.115756	0.115756	0.116559	0.116559	0.116559	0.115756	0.122187	0.12701	0.134244
5	0.115756	0.115756	0.116559	0.116559	0.116559	0.116559	0.122187	0.12701	0.135048
5.5	0.116559	0.116559	0.116559	0.117363	0.117363	0.117363	0.123794	0.12701	0.136656
6	0.115756	0.115756	0.116559	0.116559	0.117363	0.117363	0.123794	0.126206	0.13746
6.5	0.115756	0.115756	0.117363	0.117363	0.117363	0.118167	0.124598	0.125402	0.138264
7	0.115756	0.115756	0.116559	0.117363	0.118167	0.117363	0.124598	0.124598	0.139068
7.5	0.115756	0.116559	0.117363	0.117363	0.118167	0.118167	0.125402	0.124598	0.139871
8	0.115756	0.116559	0.117363	0.118167	0.118971	0.118971	0.125402	0.125402	0.140675
8.5	0.116559	0.116559	0.117363	0.118167	0.118971	0.118971	0.126206	0.125402	0.141479
9	0.115756	0.116559	0.117363	0.118167	0.118971	0.118971	0.126206	0.125402	0.141479
9.5	0.116559	0.116559	0.117363	0.118167	0.118971	0.118971	0.126206	0.126206	0.142283
10	0.115756	0.116559	0.117363	0.118167	0.118971	0.118971	0.12701	0.126206	0.143087
10.5	0.115756	0.116559	0.117363	0.117363	0.118971	0.118971	0.126206	0.126206	0.142283
11	0.116559	0.116559	0.117363	0.118167	0.118971	0.118971	0.12701	0.126206	0.143087
11.5	0.116559	0.116559	0.117363	0.118167	0.119775	0.119775	0.12701	0.12701	0.143891
12	0.115756	0.116559	0.117363	0.117363	0.118971	0.118971	0.12701	0.12701	0.143891
12.5	0.116559	0.116559	0.118167	0.118167	0.118971	0.119775	0.127813	0.12701	0.143891
13	0.116559	0.116559	0.117363	0.118167	0.118971	0.119775	0.12701	0.12701	0.143891
13.5	0.116559	0.116559	0.118167	0.118167	0.118971	0.119775	0.12701	0.12701	0.143891
14	0.116559	0.116559	0.118167	0.118167	0.119775	0.119775	0.127813	0.12701	0.143891
14.5	0.116559	0.116559	0.118167	0.118167	0.118971	0.119775	0.12701	0.12701	0.143891
15	0.115756	0.116559	0.117363	0.118167	0.118971	0.119775	0.12701	0.12701	0.144695
15.5	0.116559	0.116559	0.118167	0.118167	0.118971	0.119775	0.127813	0.12701	0.144695
16	0.116559	0.116559	0.117363	0.118167	0.118971	0.119775	0.127813	0.12701	0.144695
16.5	0.116559	0.117363	0.118167	0.118167	0.119775	0.119775	0.127813	0.12701	0.144695
17	0.116559	0.116559	0.118167	0.118167	0.119775	0.119775	0.127813	0.12701	0.144695
17.5	0.116559	0.117363	0.118167	0.118167	0.119775	0.119775	0.127813	0.127813	0.144695
18	0.116559	0.116559	0.118167	0.118167	0.118971	0.119775	0.12701	0.127813	0.144695

## Sheet: Substrate NAD+ replicate 4
[Substrate] nM	0	0.05	0.1	0.2	0.4	0.5	0.8	1	1.6
0	0.111736	0.11254	0.109325	0.110933	0.113344	0.110933	0.113344	0.125402	0.123794
0.5	0.110932	0.11254	0.110129	0.111736	0.114148	0.111736	0.114148	0.125402	0.124598
1	0.111736	0.11254	0.110129	0.111736	0.114952	0.11254	0.114952	0.126206	0.125402
1.5	0.111736	0.113344	0.110933	0.11254	0.115756	0.113344	0.115756	0.12701	0.126206
2	0.110932	0.113344	0.110933	0.113344	0.116559	0.114148	0.116559	0.12701	0.127813
2.5	0.111736	0.114952	0.111736	0.114148	0.117363	0.114952	0.118167	0.127813	0.129421
3	0.111736	0.115756	0.111736	0.114148	0.118971	0.115756	0.118971	0.128617	0.131029
3.5	0.111736	0.116559	0.11254	0.114952	0.119775	0.116559	0.119775	0.129421	0.131833
4	0.11254	0.117363	0.113344	0.115756	0.120579	0.118167	0.120579	0.131029	0.13344
4.5	0.11254	0.118167	0.113344	0.115756	0.121383	0.118167	0.121383	0.131029	0.135048
5	0.11254	0.118971	0.113344	0.116559	0.122187	0.118971	0.12299	0.132637	0.135852
5.5	0.113344	0.119775	0.113344	0.116559	0.122187	0.119775	0.123794	0.132637	0.13746
6	0.113344	0.120579	0.114148	0.116559	0.12299	0.120579	0.123794	0.13344	0.138264
6.5	0.113344	0.120579	0.113344	0.116559	0.123794	0.120579	0.124598	0.134244	0.139871
7	0.114148	0.121383	0.113344	0.117363	0.123794	0.121383	0.124598	0.135048	0.140675
7.5	0.114148	0.122187	0.114148	0.117363	0.124598	0.121383	0.125402	0.135048	0.141479
8	0.114148	0.12299	0.114148	0.117363	0.124598	0.122187	0.126206	0.135852	0.142283
8.5	0.114148	0.12299	0.113344	0.117363	0.124598	0.122187	0.126206	0.135852	0.143087
9	0.114952	0.123794	0.114148	0.117363	0.124598	0.12299	0.126206	0.135852	0.143891
9.5	0.114952	0.126206	0.114148	0.117363	0.125402	0.12299	0.12701	0.136656	0.143891
10	0.114148	0.124598	0.114148	0.117363	0.125402	0.12299	0.12701	0.136656	0.144695
10.5	0.114952	0.124598	0.114148	0.118167	0.125402	0.123794	0.12701	0.136656	0.145498
11	0.114952	0.125402	0.114148	0.117363	0.125402	0.123794	0.12701	0.13746	0.145498
11.5	0.114952	0.125402	0.114148	0.117363	0.125402	0.123794	0.12701	0.13746	0.146302
12	0.114952	0.126206	0.114148	0.118167	0.125402	0.124598	0.127813	0.13746	0.147106
12.5	0.114952	0.126206	0.114148	0.118167	0.125402	0.123794	0.127813	0.13746	0.147106
13	0.114952	0.12701	0.114148	0.118167	0.125402	0.123794	0.127813	0.13746	0.147106
13.5	0.114952	0.12701	0.114148	0.118167	0.125402	0.123794	0.127813	0.138264	0.14791
14	0.114952	0.126206	0.114148	0.118167	0.126206	0.123794	0.127813	0.138264	0.14791
14.5	0.114952	0.12701	0.114148	0.118167	0.125402	0.123794	0.127813	0.138264	0.148714
15	0.114952	0.124598	0.114148	0.118167	0.125402	0.123794	0.127813	0.138264	0.148714
15.5	0.115756	0.123794	0.114148	0.118167	0.126206	0.123794	0.127813	0.138264	0.149518
16	0.114952	0.123794	0.114952	0.118167	0.126206	0.123794	0.127813	0.138264	0.149518
16.5	0.114952	0.123794	0.114952	0.118971	0.126206	0.123794	0.128617	0.138264	0.149518
17	0.115756	0.124598	0.114952	0.118167	0.126206	0.123794	0.127813	0.138264	0.149518
17.5	0.115756	0.123794	0.114952	0.118167	0.126206	0.123794	0.127813	0.139068	0.149518
18	0.115756	0.123794	0.114952	0.118971	0.126206	0.123794	0.127813	0.138264	0.149518
18.5	0.115756	0.124598	0.114952	0.118971	0.126206	0.123794	0.128617	0.138264	0.150321
