# Supplementary material for: Plasmid-encoded toxin defence mediates mutualistic microbial interactions
Source: Nat Microbiol. 2023 Dec 27;9(1):108–19. doi: 10.1038/s41564-023-01521-9 (PMC10769881; doi:10.1038/s41564-023-01521-9)
Supplement: Supplementary file 8 — Source data. [file 41564_2023_1521_MOESM8_ESM.xlsx]

## Sheet: Sheet1
16S rRNA copies	no reuterin	0.25 mM reuterin
repeat 1	100900000	150466667
repeat 2	58730000	148700000
repeat 3	40140000	165300000
