# Supplementary material for: Plasmid-encoded toxin defence mediates mutualistic microbial interactions
Source: Nat Microbiol. 2023 Dec 27;9(1):108–19. doi: 10.1038/s41564-023-01521-9 (PMC10769881; doi:10.1038/s41564-023-01521-9)
Supplement: Supplementary file 9 — Source image. [file 41564_2023_1521_MOESM9_ESM.zip]

Archive with 24 entries (24 files):
- Extended_Data_figure_4__MM1_probe_middle.jpg
- __MACOSX/._Extended_Data_figure_4__MM1_probe_middle.jpg
- Extended_Data_figure_4__MM1-probe_up-bright.jpg
- __MACOSX/._Extended_Data_figure_4__MM1-probe_up-bright.jpg
- Extended_Data_figure_4_8630-probe_middle-bright.jpg
- __MACOSX/._Extended_Data_figure_4_8630-probe_middle-bright.jpg
- Extended_Data_figure_4_8630-probe_middle.jpg
- __MACOSX/._Extended_Data_figure_4_8630-probe_middle.jpg
- Extended_Data_figure_4_8630-probe_up_.jpg
- __MACOSX/._Extended_Data_figure_4_8630-probe_up_.jpg
- Extended_Data_figure_4_8630-probe_up-bright.jpg
- __MACOSX/._Extended_Data_figure_4_8630-probe_up-bright.jpg
- Extended_Data_figure_4_8630no-probe-bright.jpg
- __MACOSX/._Extended_Data_figure_4_8630no-probe-bright.jpg
- Extended_Data_figure_4_8630no-probe.jpg
- __MACOSX/._Extended_Data_figure_4_8630no-probe.jpg
- Extended_Data_figure_4_MM1_noprobe-bright.jpg
- __MACOSX/._Extended_Data_figure_4_MM1_noprobe-bright.jpg
- Extended_Data_figure_4_MM1_noprobe.jpg
- __MACOSX/._Extended_Data_figure_4_MM1_noprobe.jpg
- Extended_Data_figure_4_MM1_probe_middle-bright.jpg
- __MACOSX/._Extended_Data_figure_4_MM1_probe_middle-bright.jpg
- Extended_Data_figure_4_nMM1_probe_up.jpg
- __MACOSX/._Extended_Data_figure_4_nMM1_probe_up.jpg
