# Supplementary material for: Plasmid-encoded toxin defence mediates mutualistic microbial interactions
Source: Nat Microbiol. 2023 Dec 27;9(1):108–19. doi: 10.1038/s41564-023-01521-9 (PMC10769881; doi:10.1038/s41564-023-01521-9)
Supplement: Supplementary file 10 — Source data. [file 41564_2023_1521_MOESM10_ESM.xlsx]

## Sheet: left panel
	DSM 8630	DSM 8630 pMM1	MM1
repeat 1	0.5	0.3	0.4
repeat 2	0.4	0.5	0.3
repeat 3	0.4	0.4	0.3
repeat 4	0.5	0.4	0.2
repeat 5	0.5	0.3	0.3
repeat 6	0.5	0.5	0.4
repeat 7	0.6	0.3	0.3
repeat 8	0.5	0.4	0.4

## Sheet: right panel
	DSM 8630	DSM 8630 pMM1	MM1			DSM 8630	DSM 8630 pMM1	MM1
repeat 1	0.5	0.7	0.6		repeat 1	0.5	0.6	0.5
repeat 2	0.6	0.6	0.6		repeat 2	0.6	0.6	0.6
repeat 3	0.6	0.6	0.6		repeat 3	0.5	0.6	0.6
repeat 4	0.5	0.7	0.7		repeat 4	0.5	0.5	0.6
repeat 5	0.5	0.7	0.7		repeat 5	0.5	0.6	0.6
repeat 6	0.5	0.6	0.6		repeat 6	0.5	0.6	0.6
repeat 7	0.5	0.5	0.6		repeat 7	0.5	0.5	0.5
repeat 8	0.6	0.7	0.6		repeat 8	0.5	0.6	0.5
