# Supplementary material for: Plasmid-encoded toxin defence mediates mutualistic microbial interactions
Source: Nat Microbiol. 2023 Dec 27;9(1):108–19. doi: 10.1038/s41564-023-01521-9 (PMC10769881; doi:10.1038/s41564-023-01521-9)
Supplement: Supplementary file 11 — Source data. [file 41564_2023_1521_MOESM11_ESM.xlsx]

## Sheet: E.faecalis
	repeat 1	repeat 2	repeat 3
183	4.75934	5.76752	6.44988
acrylamide	3.61119	3.21216	14.0556
60	12.3644	14.3867	13.9578
L-Cysteine	2.89163	5.15	2.91841
60	4.16002	3.35712	4.19052
L-tyrosine	2.68655	1.51206	6.60822
betaine	3.53648	2.08857	14.4607
phenetylamine	1723.8	1802.29	1600.92
tyramide	394.254	510.014	4.13141
phenylalanine	74.7596	78.7226	71.1123
188	4.21549	4.61824	4.95532
118	3.20949	2.75369	2.04988
deoxycholate	112.607	104.659	1.70583
241	0.710832	3.57986	4.18907
139	0.693842	2.96845	4.17238
155	3.69178	5.33119	6.51272
183	2.81828	3.19984	1.36735
145	3.74994	0.830869	3.41915
ribose phosphate	1.89947	4.06337	2.67019
D-Sorbitol	2.50303	2.709	3.49648
D-Glucaric acid	1279.94	1648.15	1.68229e-09
propanoic acid	54.5576	44.5033	79.7591
140	2.83777	2.9574	2.99589
131	2.62579	2.42685	3.209
89	6.14538	5.04977	9.04333
64	8.07763	0.977754	11.3392
104	21.2112	22.0182	24.3649
succinate	10.4395	7.09095	13.4336
230	7.45245	4.32515	104.857
adenine	265.689	271.614	295.591
dethiobiotin	306.984	722.65	755.741
131	55.4191	46.1243	75.2198
147	8.53992	6.79287	12.2205
147	46.1358	37.7137	67.9731
propanoate	3.7994	2.58644	5.18584
230	4.83036	6.92141	0.343014
230	4.83036	6.92141	0.343014
235	692900000000	630461000000	2347050000000
187	161.676	122.092	243.024
ornithine	902.84	842.643	899.743
purine derivative	1.4988	4.89417	3.42141
trimethyl-phosphorane
183
60
173
459
163
89
83
146
139
60
89
83
60
265
1-O-Benzoylhexopyranose
Dihydro-3-coumaric acid
tyramine
phenyalanine
L-isoleucine
105
L-Histidine
227
148
191
384
399
Citric acid
89

## Sheet: L. reuteri
	repeat 1	repeat 2	repeat 3
183
acrylamide
60
L-Cysteine
60
L-tyrosine
betaine
phenetylamine
tyramide
phenylalanine
188
118
deoxycholate
241
139
155
183
145
ribose phosphate	1051.49	1214.99	1166.53
D-Sorbitol	99.5837	104.061	97.0475
D-Glucaric acid	39.3807	2.93	21019.2
propanoic acid	1560.37	1613.23	1383.69
140	6.80544	6.53999	7.11802
131	10.5684	2.64604	3.43299
89	13.7964	14.252	13.2955
64	37.3148	4.60159	0.404566
104	54.9093	57.3554	57.96
succinate	65.3647	61.2445	58.0644
230	103.847	77.408	71.5001
adenine	208.072	205.101	249.804
dethiobiotin	282.722	284.026	300.2
131	349.977	376.501	333.762
147	928.356	910.267	861.923
147	1852.24	1887.63	1643.02
propanoate	4788.39	4928.36	4255.04
230	102414000000	136472000000	611008000000
230	102414000000	136472000000	1.21603
235	565636000000	91896075658	1874560000000
187	1586760000000	1685140000000	1625390000000
ornithine	12401700000000	13214000000000	13933700000000
purine derivative	194.81	181.745	205.888
trimethyl-phosphorane	7.95102	3.66224	1.89957e-11
183	0.739835	6.93237	9.20189
60	1.1543	5.13882	7.73394
173	1.83009	4.70193	4.16291
459	2.00512	61.2242	3.19032
163	2.09328	5.68355	2.74597
89	2.15865	9.73221	4.2908
83	2.32337	3.97465	2.54217
146	2.58957	2.64856	2.42522
139	2.98218	1.55165	3.64445
60	3.20795	2.97491	2.56244
89	3.84086	5.77347	3.42457
83	4.14827	4.79982	5.10542
60	4.1867	1.59876	3.20052
265	4.79424	12.1843	5.13898
1-O-Benzoylhexopyranose	5.01423	1.54888	4.79336
Dihydro-3-coumaric acid	6.42959	2.9686	0.0117163
tyramine	8.04003	15.9637	0.00613597
phenyalanine	8.1724	5.5211	0.0283538
L-isoleucine	11.9021	1.18282	10.9679
105	12.6067	11.5301	14.0719
L-Histidine	30.6036	28.1442	34.2197
227	218.331	133.356	2.10204e-09
148	368.447	393.71	323.122
191	368.697	396.706	349.749
384	22140870386	104278000000	1.21603
399	225079000000	245982000000	252157000000
Citric acid	11577800000000	13125400000000	11206600000000
89	7.55164	3.7464	3.6233
