# Supplementary material for: Plasmid-encoded toxin defence mediates mutualistic microbial interactions
Source: Nat Microbiol. 2023 Dec 27;9(1):108–19. doi: 10.1038/s41564-023-01521-9 (PMC10769881; doi:10.1038/s41564-023-01521-9)
Supplement: Supplementary file 12 — Source data. [file 41564_2023_1521_MOESM12_ESM.xlsx]

## Sheet: Sheet1
sample	. reuteri copies	E. faecalis copies	1.3-PD copies
n7	6062.12	8846.23	2.02831e+06
n10	389.55	715.5	48362.5
n13	3516.67	16450	349728
n21	68195.8	157723	9.03162e+06
n25	24053.8	12683.8	339291
n39	7606	4494.46	171654
n53	174606	92514.4	976289
n62	270653	87332.2	60685
n68	17303.7	267420	1.2893e+06
n75	24815	16339.1	1.59603e+06
n88	16398.5	68357.8	5.69712e+06
n104	1726.29	26686.8	500290
n107	25771.3	50831.7	7.63794e+06
n110	26430.7	29444.4	2.51677e+06
n146	22910.9	38160	2.14641e+06
n158	52606.2	133301	231872
n171	26705.4	6436.69	846311
n229	12651.9	2070.31	304796
n230	18983.6	2177.1	2.33892e+06
n223	7259.9	3459.72	1.13497e+06
n224	10622.2	1145.75	2.37155e+06
n200	212878	9429.8	659546
n233	750.209	417.576	247448
n190	860.152	988.26	9882.6
n195	1727.98	4642.34	707182
n204	933.676	1370.45	188889
n236	13464.5	1687.8	727725
n209	3223.39	1177.78	1.22887e+06
n212	199.71	740.683	295467
n193	3741.74	11607.6	521802
n220	187.818	46.9546	206506
n199	352.58	542.431	176516
n207	249	346.667	187237
n217	194.29	365.369	345783
